# Supplementary material for: Heart Rate Variability Monitoring During Strength and High-Intensity Interval Training Overload Microcycles
Source: Front Physiol. 2019 May 22;10:582. doi: 10.3389/fphys.2019.00582 (PMC6538885; doi:10.3389/fphys.2019.00582)
Supplement: Data Sheet 1.xlsx — Data Sheet. [file Data_Sheet_1.xlsx]

## Sheet: Data
ID	Participant	Study arm: ST, HIIT	Age [years]	Sex: female, male	Training seesions [n/week]	Training seesions [h/week]	Height [cm]	Weight [kg]	Body-mass-index [kg/m²]	Peak treadmill running speed [km/h]	Peak oxygen uptake [ml/kg/min]	ST performance tests	1RM squat_Pre [kg]	1RM squat_P1 [kg]	1RM squat_P4 [kg]	1RM bench_Pre [kg]	1RM bench_P1 [kg]	1RM bench_P4 [kg]	MVIC squat_Pre [N]	MVIC squat_P1 [N]	MVIC squat_P4 [N]	MVIC bench_Pre [N]	MVIC bench_P1 [N]	MVIC bench_P4 [N]	HIIT performance tests	RSA_Pre [m/s]	RSA_P1 [m/s]	RSA_P4 [m/s]	VIFT_Pre [km/h]	VIFT_P1 [km/h]	VIFT_P4 [km/h]	Single-day HR(V)	HR_BL1_su [bpm]	HR_BL2_su [bpm]	HR_BL3_su [bpm]	HR_1_su [bpm]	HR_2_su [bpm]	HR_3_su [bpm]	HR_4_su [bpm]	HR_5_su [bpm]	HR_6_su [bpm]	HR_7_su [bpm]	HR_8_su [bpm]	HR_9_su [bpm]	HR_10_su [bpm]	HR_11_su [bpm]	Ln RMSSD_BL1_su [ms]	Ln RMSSD_BL2_su [ms]	Ln RMSSD_BL3_su [ms]
1	A	ST	26	m	2	3	175	84	27.43	16.3	55.93		141	130.9	144	109.9	110.7	108.3	1961	2046	2071.5	1278.3	1289	1246		n/a	n/a	n/a	n/a	n/a	n/a		56.9	55.7	64.2	62	56.5	65.4	66.1	64.7	65.1	68.8	73.8	64	65.8	61.4	4.456	4.292	3.586
2	B	ST	23	m	6	14	180	81	25	16.7	58.26		127.8	132	127.8	111.2	105.9	108.3	1471.3	2039	1423.5	1340.8	1260	1243.5		n/a	n/a	n/a	n/a	n/a	n/a		51.6	51.3	52	43.9	54.5	65.5	64.4	61	57.2	66.1	63.5	55.5	60.8	58.2	4.872	5.007	5.069
3	C	ST	26	m	3	3	185	83	24.25	17	55.08		125.6	116.5	116.5	99.1	94.7	94.7	1521.8	1417.5	1676.5	1168.3	1061	1111.5		n/a	n/a	n/a	n/a	n/a	n/a		50.9	58.1	58.2	58.8	57.9	52.4	64.1	56.5	61.3	62.6	61.6	62.2	56.3	56.1	4.793	4.708	4.361
4	D	ST	22	m	3	8	184	80	23.63	18.4	62.24		102.9	98.2	115.7	86.3	83.6	87.4	1501.8	1484	1614	1158	1103	1096		n/a	n/a	n/a	n/a	n/a	n/a		64.5	65.3	69.9	63.1	58.1	67.5	69.8	60.6	75.3	71.8	76.4	miss	59	61.1	3.813	3.807	3.561
5	E	ST	27	m	4	6	172	67	22.65	16.7	60.42		111.3	112.5	109.1	94.2	87.4	89.3	1365.8	1436	1459.5	1153.8	1057	1080		n/a	n/a	n/a	n/a	n/a	n/a		64.7	59.8	64	62.7	64.2	71.8	72.8	72.1	67.5	72.5	65.1	68.2	65.2	63.5	4.048	4.61	4.181
6	F	ST	25	f	5	10	165	59	21.67	16.3	52.45		58.2	70.7	69.7	33.8	31.3	32	878.3	845	846.5	498	451.5	464		n/a	n/a	n/a	n/a	n/a	n/a		66.8	64.9	66.9	68.1	63.2	56.6	63	64.3	74.1	61.4	65.5	62.1	70.1	66.4	3.186	4.067	4.307
7	G	ST	22	f	3	8	167	67	24.02	13.1	39.32		80.2	77.2	81.3	50.2	51.3	55.8	1056.3	952	1055.5	622	612	644.5		n/a	n/a	n/a	n/a	n/a	n/a		58.9	62.7	67.4	62	63.4	68	64.5	64.1	63.2	65.8	70.9	66.3	65.8	62.1	4.358	3.91	3.63
8	H	ST	22	m	7	11	177	77	24.58	16.7	61.9		118.2	116.1	124.2	78.6	79.8	81.6	1718.3	1627.5	1673	1061	933.5	1007		n/a	n/a	n/a	n/a	n/a	n/a		miss	58.1	64.4	63.8	62.1	63.3	61.3	65	65	67.2	67.5	63.8	62.1	61.4	miss	4.729	4.299
9	I	ST	25	f	4	10	161	58	22.38	14.7	43.01		66.9	60	73.1	39.5	39.9	39	1082.3	995	957	515	501	494		n/a	n/a	n/a	n/a	n/a	n/a		58.4	69.5	70.4	67.8	71.5	69.4	74.3	76.4	67	63.4	61.2	66.2	61.5	69.6	5.187	4.409	4.17
10	J	ST	26	m	6	9	190	85	23.55	16.7	54.51		140.5	151	141.8	120.3	122.6	125.4	2477	2273.5	2533	1461.5	1399.5	1428.5		n/a	n/a	n/a	n/a	n/a	n/a		64.3	61.5	52.6	56.8	54.9	55.7	57.1	59	58.4	55	57.7	52.3	52.6	54.1	4.237	4.511	4.844
11	K	ST	22	m	4	6	182	77	23.25	16	49.48		129.8	108	108	102.3	98	102.6	1559.5	1727	1723	1206	1166.5	1212		n/a	n/a	n/a	n/a	n/a	n/a		miss	64.1	63.5	66.2	66	70.1	68	70.8	66.8	71.5	75.7	72.9	61.9	60.7	miss	4.503	4.677
12	L	ST	27	m	4	6	182	87	26.26	16.2	51		151.2	133.7	130	116.1	121.5	126.3	2289.8	2160.5	2371.5	1639	1675.5	1799.5		n/a	n/a	n/a	n/a	n/a	n/a		50.8	miss	49.8	48.9	44.1	46.8	45.5	46.4	46.5	46.2	41.9	45.1	46.1	47.1	4.803	miss	4.931
13	M	ST	23	m	4	7	182	72	21.74	17.3	60.07		92.9	79.4	90	82.9	79.8	83.3	1346.5	1296	1404.5	1122	1052	1065		n/a	n/a	n/a	n/a	n/a	n/a		56.1	57.1	61.9	56.8	60.1	68.4	66.1	65	62.2	67.2	63.8	63.2	60.9	62.7	5.034	4.746	4.373
14	N	ST	24	m	4	7	178	69	21.78	15	49.49		73.8	74.1	76.4	70.8	66.9	79.8	1199.5	1108.5	1144.5	944.5	882.5	902		n/a	n/a	n/a	n/a	n/a	n/a		57.1	69.1	63.2	65.3	57.7	56.4	65.9	60.2	58.7	65.9	62.6	64.7	54.4	68	4.805	4.595	4.404
15	O	ST	21	m	3	6	172	71	24	16.7	61.04		91.5	84.7	98.2	82.4	79.8	81.6	1169	1558	1367	983.8	1083	1103		n/a	n/a	n/a	n/a	n/a	n/a		59.5	58.4	48.9	48.7	47.5	61.6	55.7	57.5	62	58.2	57	56.3	57	53	3.942	4.34	4.523
16	P	ST	25	f	5	10	167	58	20.8	15.2	48.14		83	84	97	45.5	45.6	46.6	1053	1029	1141.5	604.8	564.5	584		n/a	n/a	n/a	n/a	n/a	n/a		53.9	52.1	49.5	48.4	51.3	53.5	52.4	52.6	54.8	49.7	49.9	50.8	49.3	48.9	4.072	4.357	4.397
17	Q	ST	25	f	4	4	167	58	20.8	13	45.91		55.1	50	47.6	41.2	45	45	854.8	822	839	531.5	552.5	543.5		n/a	n/a	n/a	n/a	n/a	n/a		49.4	52.1	63.6	64.4	58.6	64.1	64.2	60	71.2	58.4	56.2	56.2	58.3	60.2	4.559	4.786	4.575
18	R	ST	26	f	2	2	165	58	21.3	13.5	41.72		60.9	56.6	60	37.2	36.2	39.5	769.8	851.5	966.5	545.8	492.5	555		n/a	n/a	n/a	n/a	n/a	n/a		72.1	75.1	79.5	77	75.8	75.8	79.3	83	77.5	83.6	76.2	78.1	80.1	79.5	3.231	2.868	2.907
19	S	ST	27	f	6	11	177	76	24.26	15.7	47.91		79.2	70	72	45.6	44.2	45	966.5	889.5	806	619.3	597.5	603.5		n/a	n/a	n/a	n/a	n/a	n/a		55.9	57.9	56.7	59	62.1	51.3	58	55.1	62.1	61.3	62.1	60.8	57.9	59.7	3.924	3.463	3.77
20	T	HIIT	24	f	4	9	165	64	23.51	14.3	53.95		n/a	n/a	n/a	n/a	n/a	n/a	n/a	n/a	n/a	n/a	n/a	n/a		4.63	4.54	5.39	16	16.5	16		52.4	50.3	53.4	56.7	59.2	55.5	61.4	61.2	59.2	56.1	58.1	51.9	57.1	52.7	4.675	4.807	4.56
21	U	HIIT	28	f	2	3	176	72	23.24	14.4	50.14		n/a	n/a	n/a	n/a	n/a	n/a	n/a	n/a	n/a	n/a	n/a	n/a		4.66	4.41	4.63	16	16	17.5		miss	49.5	45.2	49.5	47.6	80.9	51.7	56.2	47.2	48.1	43.9	44.1	41.6	43.6	miss	4.854	4.344
22	V	HIIT	24	f	2	3	173	62	20.72	13.4	49.98		n/a	n/a	n/a	n/a	n/a	n/a	n/a	n/a	n/a	n/a	n/a	n/a		4.16	4.12	4.66	15.5	15.5	16		67.1	68.3	65.1	64.5	63.8	64.9	70.9	69.4	74.4	67.9	67.9	69.1	64	64.5	4.419	3.968	4.304
23	W	HIIT	30	f	7	10	173	67	22.39	16.3	58.34		n/a	n/a	n/a	n/a	n/a	n/a	n/a	n/a	n/a	n/a	n/a	n/a		4.63	4.28	4.6	18	17	18		55.3	58.8	65.9	61.9	58.3	63.5	59.7	55	60.9	62.8	62.1	59.7	55	60.9	4.176	3.718	3.696
24	X	HIIT	25	m	3	2	180	72	22.22	18	66.44		n/a	n/a	n/a	n/a	n/a	n/a	n/a	n/a	n/a	n/a	n/a	n/a		5.75	5.66	5.73	20	19.5	19.5		58.2	miss	57.6	56.7	59.7	64.8	68.3	57.3	60.3	58.8	57.2	59.7	55.1	58.3	3.75	miss	3.512
25	Y	HIIT	24	f	4	7	177	67	21.39	14.7	49.86		n/a	n/a	n/a	n/a	n/a	n/a	n/a	n/a	n/a	n/a	n/a	n/a		4.6	4.48	4.53	17	17.5	17.5		miss	57.5	58.8	61.9	56.1	62.9	57.6	60.9	55.1	61.8	57.6	57.4	53.4	53.1	miss	5.001	4.704
26	Z	HIIT	26	m	6	9	188	72	20.37	19	71.88		n/a	n/a	n/a	n/a	n/a	n/a	n/a	n/a	n/a	n/a	n/a	n/a		4.98	5.04	5.1	20.5	20.5	21		47.2	46.1	48.7	48.1	50	51.6	50.6	49.8	47.9	49.8	45.5	47.4	46.4	43.4	4.856	4.754	4.527
27	AA	HIIT	26	m	6	10	184	71	20.97	17.4	59.95		n/a	n/a	n/a	n/a	n/a	n/a	n/a	n/a	n/a	n/a	n/a	n/a		5.73	5.45	5.6	20	19	20		50	53.4	50.6	53.6	57.3	87.2	55.7	54.1	50.1	51.5	48.8	47.3	46.3	49.7	4.967	4.848	5.005
28	AB	HIIT	24	m	2	3	171	71	24.28	16.8	66.5		n/a	n/a	n/a	n/a	n/a	n/a	n/a	n/a	n/a	n/a	n/a	n/a		5.25	5.12	5.16	18.5	18	19		59	55.1	50	52.7	52.6	56.8	58.6	50.1	51.1	53.9	59.4	51	52.7	46.8	4.145	4.42	4.512
29	AC	HIIT	30	m	4	8	182	78	23.55	18	64.91		n/a	n/a	n/a	n/a	n/a	n/a	n/a	n/a	n/a	n/a	n/a	n/a		5.51	5.38	5.49	21	19.5	21		53.8	52.4	56.7	50.3	53.1	58.6	55.9	55.3	65.9	58.7	48.5	63.5	54.5	50.9	4.108	4.217	3.928
30	AD	HIIT	27	m	6	12	182	66	19.93	20	70.87		n/a	n/a	n/a	n/a	n/a	n/a	n/a	n/a	n/a	n/a	n/a	n/a		5.61	5.38	5.43	22.5	21.5	22		59.6	55.1	58.1	65.8	56.2	57.9	66.8	61	59.6	65	57.5	49.8	63.3	60.7	4.045	4.371	4.067
31	AE	HIIT	28	m	2	3	174	86	28.41	13	42.63		n/a	n/a	n/a	n/a	n/a	n/a	n/a	n/a	n/a	n/a	n/a	n/a		5.71	5.45	5.57	18	16.5	17		67.5	62.1	69.2	61.7	63.2	68.7	65.6	66.4	67.7	64.4	64.2	61	62.5	59.7	3.444	3.795	3.459
32	AF	HIIT	27	m	6	6	180	66	20.37	19.3	60.55		n/a	n/a	n/a	n/a	n/a	n/a	n/a	n/a	n/a	n/a	n/a	n/a		5.1	4.87	5.09	20.5	20	20		54.8	54.5	52.7	54.9	52.4	55.7	61.3	51.1	50	53.1	51.2	53.5	50.7	53.4	4.78	4.726	4.932
33	AG	HIIT	33	f	6	0	169	57	19.96	15.7	54.46		n/a	n/a	n/a	n/a	n/a	n/a	n/a	n/a	n/a	n/a	n/a	n/a		4.73	4.65	4.62	19.5	18	19		58.9	52.1	58.6	62.7	64.1	62.6	67.6	61.9	61.1	62.2	63.9	58.4	59	62.4	4.206	4.469	3.974
34	AH	HIIT	30	m	4	7	186	81	23.41	18	67.45		n/a	n/a	n/a	n/a	n/a	n/a	n/a	n/a	n/a	n/a	n/a	n/a		5.79	5.74	5.81	21	19.5	20.5		54.4	miss	52.9	52.2	50.9	50.1	47.7	56.7	49.8	51.3	47	42.8	47.4	49.4	4.427	miss	4.679
35	AI	HIIT	26	f	4	9	171	69	23.6	16	48.72		n/a	n/a	n/a	n/a	n/a	n/a	n/a	n/a	n/a	n/a	n/a	n/a		4.63	4.14	4.54	18.5	17	18.5		60.5	57.8	59.5	61.4	60.1	miss	64.2	60.5	64.9	65.7	66.4	60.7	57.9	55.4	4.372	4.465	4.521
36	AJ	HIIT	26	f	2	2	170	58	20.07	13	48.87		n/a	n/a	n/a	n/a	n/a	n/a	n/a	n/a	n/a	n/a	n/a	n/a		4.39	4.14	3.99	16	14.5	13		68.3	74.4	84.8	83.7	86.5	85	82.9	73.3	81.3	83.4	77	77.3	75.1	74	3.575	3.231	2.163
37	AK	HIIT	31	f	5	5	168	60	21.26	18	63.17		n/a	n/a	n/a	n/a	n/a	n/a	n/a	n/a	n/a	n/a	n/a	n/a		4.33	4.14	4.2	20.5	19	20		54.5	54.7	53.8	56.9	54.9	58.2	61	64.5	59	65.2	56.4	55.9	53.8	56.2	4.812	4.629	4.339
[truncated: 291 more columns]

## Sheet: Legend
Abbreviation
1 to 11	HR(V) recordings during main study period, 1: Pre testing, 2-7: overload training days one to six, 8: Post1 testing/first recovery day, 9-10: recovery days two and three, 11: Post4 testing
1RM	One repetition maximum
bench	Bench press
BL1 to BL3	Baseline HR(V) recordings 1 to 3
HIIT	High-intensity interval training overload study arm
HR	Heart rate [bpm]
Ln RMSSD	Natural logarithm of root mean square of successive differences between adjacent beat to beat intervals
Ln RMSSD/RR	Ln RMSSD to R-R interval ratio (Ln RMSSD/RR)
miss	missing value
MVIC	Maximum voluntary isometric contraction
n/a	not applicable
P1	Post1 testing
P4	Post 4 testing
Pre	Pre testing
RSA	repeated sprint ability: mean peak velocity
squat	Squat (parallel squat)
ST	Strength training overload study arm
stand	standing HR(V) recordings
su	supine HR(V) recordings
TE	individual typical error expressed as coefficient of variation in % (4-day baseline standard deviation/4-day baseline mean)
VIFT	peak running velocity of the 30-15 Intermittent Fitness Test
VO2peak	Peak oxygen uptake
