# Supplementary material for: Heart Rate Variability Monitoring During Strength and High-Intensity Interval Training Overload Microcycles
Source: Front Physiol. 2019 May 22;10:582. doi: 10.3389/fphys.2019.00582 (PMC6538885; doi:10.3389/fphys.2019.00582)
Supplement: Data Sheet 2.zip — Data analysis and statistical analysis. [file Data_Sheet_2.zip]

Archive with 7 entries (7 files):
- Data analysis and statistical analysis/JASP_ANOVA & paired t-tests_HIIT.jasp
- Data analysis and statistical analysis/JASP_ANOVA & paired t-tests_ST.jasp
- Data analysis and statistical analysis/JASP_correlations_HIIT.jasp
- Data analysis and statistical analysis/JASP_correlations_ST.jasp
- Data analysis and statistical analysis/Speadsheets_reliability, SWC_HIIT.xls
- Data analysis and statistical analysis/Speadsheets_reliability, SWC_pooled ST+HIIT.xls
- Data analysis and statistical analysis/Speadsheets_reliability, SWC_ST.xls
