# Supplementary material for: Heart Rate Variability Monitoring During Strength and High-Intensity Interval Training Overload Microcycles
Source: Front Physiol. 2019 May 22;10:582. doi: 10.3389/fphys.2019.00582 (PMC6538885; doi:10.3389/fphys.2019.00582)
Supplement: Data Sheet 2.zip — Data analysis and statistical analysis. [file Data_Sheet_2.zip › Data analysis and statistical analysis/Speadsheets_reliability, SWC_HIIT.xls]

## Sheet: Instructions
	Instructions
	-Baseline raw data are provided in cells D30:G47
	-mean typical error (TE) with 90% confidence limits can be found in cells Q62:Q64 for absolute values, and in cells AI80:AI82 for percentage values
	-mean smallest worthwhile change (SWC) with 90% confidence limits can be found in cells Q70:Q72 for absolute values, and in cells AI88:AI90 for percentage-values
	Reference:
	Hopkins WG (2015). Spreadsheets for analysis of validity and reliability. Sportscience 19, 36-42 (sportsci.org/2015/ValidRely.htm)

## Sheet: HRsupine
	CONSECUTIVE PAIRWISE ANALYSIS OF TRIALS FOR RELIABILITY
	Hover cursor for citation:
	Hover cursor for updates:		2018	2015	2012	2010	2009
	This spreadsheet calculates reliability statistics for consecutive pairs of trials and for the means of these statistics when there are >2 trials.
	For trials spaced at equal intervals, these means are better estimates of test-retest reliability than the more usual ANOVA-based reliablity statistics.
	But see the 1-way and 2-way spreadsheets in this workbook for such analyses.
	The reliability statistics are calculated for raw data and after log transformation.
	See the instructions in dark red to help you decide between which is better for your data.
	The data shown here are what you would expect for countermovement-jump height (best of three jumps) of team-sport athletes in trials separated by only a day or two.
	I generated the data by putting appropriate means and SD into the 2-way spreadsheet.
	Delete and replace the numbers in blue. Stats you might want are in red. Don't change any cells with a colored background.
	Missing values must be blanks or the graphs will display incorrectly. (The X values will plot as consecutive integers.)
	Clear all the "delete" and #NUM! corresponding to missing values. Restore the formula (by copying an adjacent cell) if you restore a missing value or for new data.
	Check the graphs (especially of the change scores) for outliers and non-uniformity of scatter. The log-transformed variables may show less non-uniformity.
	For more than 20 subjects, COPY any number of rows after the first data row and INSERT in the same place without deselecting.
	Do NOT copy and insert the first data row.											Use analysis of RAW data in one or more of the following situations:										Use LOG transformation in one or more of the following situations:
	Double-click on any of the red mean or SD cells to check that you have done this operation properly.											the data can be zero or negative;										the data can only be positive and non-zero;
	Colored boxes should enclose all rows of your data.											the data were measured from an arbitrary reference value;										the between-subject SD or change-score SD is more than ~20% of the mean;
	For less than 20 subjects, delete or clear any unwanted or empty rows.											the magnitude of the error is expected to be similar for all subjects.										the magnitude of the percent or factor error is expected to be similar for all subjects.
	To remove a trial, clear its data, or set the corrresponding "Include which trials?" cell to 0 or blank.
	For more than 6 trials, copy and insert the entire column(s) for Trials 5 and/or 6 and their change scores for the RAW and the LOG data.											Missing values produce delete in the panel of change scores.										Missing values produce #NUM! in the panel of log-transformed data.							Missing values produce delete in the panel of change scores.
	And follow the instructions in the cells indicated by "Hover cursor for >6 trials". If such editing is too difficult for you, contact me.											Clear delete from these cells to stop them plotting as zeros.										Clear #NUM! from these cells to get complete analyses.							Clear delete from these cells to stop them plotting as zeros.
												Copy-paste or drag a corner to restore formulae to those cells if you enter new data.										Copy-paste or drag a corner to restore formulae to those cells if you enter new data.							Copy-paste or -drag to restore formulae to those cells if you enter new data.
		Choose smallest effect:	0.2
		Choose conf. limits (%):	90			Hover cursor for >6 trials:	Read	me				Hover cursor for >6 trials:	Read me	Read	me	Do not							Hover cursor for >6 trials:	Read me	Read	me	Do not			Hover cursor for >6 trials:	Read me	Read	me	Do not
		RAW Data									Change scores of raw data					modify	Any				100*LOG-Transformed Data						modify		Change scores of Log-transformed data					modify	Any
		Trial:	1	2	3	4	5	6	Mean		2-1	3-2	4-3	5-4	6-5	this col.	subject?				1	2	3	4	5	6	this col.		2-1	3-2	4-3	5-4	6-5	this col.	subject?
		HIIT_33	54.5	54.7	53.8	56.9					0.2	-0.9	3.1				1			HIIT_33	399.82	400.186	398.527	404.13					0.366301	-1.65902	5.60219				1
		HIIT_34	68.3	74.4	84.8	83.7					6.1	10.4	-1.1				1			HIIT_34	422.391	430.946	444.03	442.724					8.55462	13.084	-1.30566				1
		HIIT_36	60.5	57.8	59.5	61.4					-2.7	1.7	1.9				1			HIIT_36	410.264	405.699	408.598	411.741					-4.56546	2.89875	3.14335				1
		HIIT_37	54.4		52.9	52.2							-0.7				1			HIIT_37	399.636		396.84	395.508							-1.33208				1
		HIIT_38	58.9	52.1	58.6	62.7					-6.8	6.5	4.1				1			HIIT_38	407.584	395.316	407.073	413.836					-12.2676	11.757	6.76268				1
		HIIT_42	54.8	54.5	52.7	54.9					-0.3	-1.8	2.2				1			HIIT_42	400.369	399.82	396.462	400.551					-0.548949	-3.35852	4.08979				1
		HIIT_43	67.5	62.1	69.2	61.7					-5.4	7.1	-7.5				1			HIIT_43	421.213	412.875	423.7	412.228					-8.33816	10.8255	-11.4717				1
		HIIT_44	59.6	55.1	58.1	65.8					-4.5	3	7.7				1			HIIT_44	408.766	400.915	406.217	418.662					-7.85059	5.30159	12.4454				1
		HIIT_45	53.8	52.4	56.7	50.3					-1.4	4.3	-6.4				1			HIIT_45	398.527	395.891	403.777	391.801					-2.63669	7.88676	-11.9769				1
		HIIT_46	59	55.1	50	52.7					-3.9	-5.1	2.7				1			HIIT_46	407.754	400.915	391.202	396.462					-6.83877	-9.71267	5.25925				1
		HIIT_48	50	53.4	50.6	53.6					3.4	-2.8	3				1			HIIT_48	391.202	397.781	392.395	398.155					6.57877	-5.38592	5.75975				1
		HIIT_49	47.2	46.1	48.7	48.1					-1.1	2.6	-0.6				1			HIIT_49	385.439	383.081	388.568	387.328					-2.35809	5.48661	-1.23969				1
		HIIT_52		57.5	58.8	61.9						1.3	3.1				1			HIIT_52		405.178	407.414	412.552						2.23569	5.13783				1
		HIIT_53	58.2		57.6	56.7							-0.9				1			HIIT_53	406.389		405.352	403.777							-1.57484				1
		HIIT_54	55.3	58.8	65.9	61.9					3.5	7.1	-4				1			HIIT_54	401.277	407.414	418.814	412.552					6.13689	11.3997	-6.26183				1
		HIIT_57	67.1	68.3	65.1	64.5					1.2	-3.2	-0.6				1			HIIT_57	420.618	422.391	417.592	416.667					1.77257	-4.79852	-0.925933				1
		HIIT_59		49.5	45.2	49.5						-4.3	4.3				1			HIIT_59		390.197	381.11	390.197						-9.08756	9.08756				1
		HIIT_60	52.4	50.3	53.4	56.7					-2.1	3.1	3.3				1			HIIT_60	395.891	391.801	397.781	403.777					-4.09015	5.98057	5.99635				1
		Mean	57.5938	56.3812	57.8667	58.6222			57.6529	Mean of change	-0.985714	1.8125	0.755556			Mean	18			Mean	404.821	402.525	404.747	406.258			404.642	Mean	-1.86324	2.67837	1.51086				18
		SD	6.10764	7.07721	9.14999	8.25766			7.79958	SD of change	3.66603	4.57338	3.87757			4.06628				SD	10.5058	11.922	14.6948	13.1646			12.7505	SD	6.12437	7.54695	6.62396			6.81152
		Total no. of subjects	16	16	18	18	0	0	18	Total no. of subjects	14	16	18	0	0	18				N	16	16	18	18	0	0		N	14	16	18	0	0
		Include which trials?	1	1	1	1	0	0												Include which trials?	1	1	1	1	0	0
		DF	15	15	17	17	0	0	17											DF	15	15	17	17	0	0	Mean	Factor change in mean	0.98154	1.02715	1.01522			Mean
																				Back-transformed mean	57.295	55.9945	57.2526	58.1242			57.1923	SD of change as a factor	1.06316	1.07839	1.06848			1.07049
																				SD as a ×/÷ factor	1.11078	1.12662	1.15829	1.1407			1.13599	Change in mean (%)	-1.84599	2.71456	1.52233
	For your data, you may have to set max and min values of X and Y axes to appropriate values.																			SD as a CV (%)	11.0775	12.6618	15.8294	14.0705			13.599	SD of change as CV (%)	6.3158	7.83903	6.84827			7.04886
									Measures of reliability via the RAW variable											Total no. of subjects	16	16	18	18	0	0	18	Total no. of subjects	14	16	18	0	0	18
									Raw	Trials	2-1	3-2	4-3	5-4	6-5	Mean											Measures of reliability via the LOG-TRANSFORMED variable
										Change in mean	-0.985714	1.8125	0.755556						Clear #NUM! and "delete" from the log-transformed cells to stop them plotting as zeros.								Factors	Trials	2-1	3-2	4-3	5-4	6-5	Mean
										Lower conf. limit	-2.72085	-0.191843	-0.834362						Restore the log-transformation formula to those cells if you enter new data.									Factor change in mean	0.98154	1.02715	1.01522
										Upper conf. limit	0.749425	3.81684	2.34547															Lower conf. limit	0.953497	0.993728	0.988021
										Conf. limits as ±value	1.73514	2.00434	1.58992															Upper conf. limit	1.01041	1.06169	1.04317
										Typical error	2.59228	3.23387	2.74186			2.8753												Conf. limits as ×/÷factor	1.02941	1.03363	1.02753
										Lower conf. limit	1.9765	2.50516	2.15237			2.43271												Factor typical error	1.04426	1.05481	1.04795			1.04934
										Upper conf. limit	3.85058	4.64806	3.83898			3.62209												Lower conf. limit	1.03357	1.04221	1.03745			1.04159
										Conf. limits as approx. ×/÷factor	1.39577	1.36213	1.33552			1.22021												Upper conf. limit	1.06644	1.07972	1.06778			1.06255
										Bias correction factor	1.01923	1.01667	1.01471			1.00701												Conf. limits as approx. ×/÷factor	1.01578	1.01784	1.01451			1.01001
										Smallest effect from pure SD	1.21615	1.51655	1.65454			1.45005												Bias correction factor	1.00083	1.00089	1.00069			1.00034
										Lower conf. limit	0.712953	0.887166	1.01579			0.856056												Smallest effect from pure SD	1.02095	1.02504	1.02663			1.02389
										Upper conf. limit	1.56516	1.95263	2.10789			1.86345												Lower conf. limit						1.01393
										Smallest effect from observed SD	1.32205	1.64871	1.74305			1.55992												Upper conf. limit						1.03086
										Lower conf. limit	1.03781	1.29424	1.3683			1.22454												Smallest effect from observed SD	1.02273	1.0273	1.02829			1.02583
										Upper conf. limit	1.85105	2.30842	2.44051			2.1841												Lower conf. limit	1.01728	1.02137	1.02214			1.02022
										Degrees of freedom	13	15	17	0	0	35.65												Upper conf. limit	1.03394	1.03843	1.03984			1.03635
									Standardized (when ICC>0)																			Degrees of freedom	13	15	17	0	0	35.65
										Change in mean	-0.162105	0.23903	0.091331														Percents
										Lower conf. limit	-0.447455	-0.0252999	-0.100857															Change in mean (%)	-1.84599	2.71456	1.52233
										Upper conf. limit	0.123246	0.50336	0.283519															Lower conf. limit	-4.65031	-0.627205	-1.19792
										Conf. limits as ±value	0.285351	0.26433	0.192188															Upper conf. limit	1.04082	6.16869	4.31749
										Typical error	0.42631	0.426478	0.331434			0.368647												Conf. limits as approx. ±value	2.84557	3.39795	2.7577
										Lower conf. limit	0.325044	0.330376	0.260176			0.311902												Typical error as a CV (%)	4.42572	5.48146	4.79527			4.93435
										Upper conf. limit	0.633244	0.612979	0.464053			0.464395												Lower conf. limit	3.35701	4.22062	3.74527			4.15925
										Conf. limits as approx. ×/÷factor	1.39577	1.36213	1.33552			1.22021												Upper conf. limit	6.64408	7.972	6.77785			6.25529
										Bias correction factor	1.01923	1.01667	1.01471			1.00701												Conf. limits as approx. ×/÷factor	1.40683	1.37434	1.34526			1.22635
									Correlations																			Bias correction factor	1.01966	1.01712	1.01506			1.00718
										Pearson correlation	0.876336	0.902162	0.911194			0.899251												Smallest effect from pure SD	2.09529	2.50359	2.66302			2.38924
										Lower conf. limit	0.698217	0.772911	0.803996															Lower conf. limit						1.39349
										Upper conf. limit	0.95228	0.959528	0.96103															Upper conf. limit						3.08555
										Bias correction factor	1.01132	1.00763	1.00599															Smallest effect from observed SD	2.27269	2.72986	2.82943			2.58288
										Intraclass correlation (ICC)	0.862227	0.862132	0.912326			0.878693												Lower conf. limit	1.7282	2.13673	2.21443			2.022
										Lower conf. limit	0.684022	0.700018	0.811334			0.783069												Upper conf. limit	3.39442	3.84294	3.98389			3.63499
										Upper conf. limit	0.939368	0.937986	0.960438			0.940264											Standardized (when ICC>0)
										Effective no. of trials	1.76471	1.88235	2			3.09706												Change in mean	-0.179707	0.216629	0.114974
										F	12.0441	12.771	21.8118			23.4337												Lower conf. limit	-0.459281	-0.0508889	-0.0917102
										Numerator DF	17	17	17			17												Upper conf. limit	0.099867	0.484148	0.321658
										Denominator DF	13	15	17	0	0	35.65												Conf. limits as ±value	0.279574	0.267518	0.206684
										F lower	4.8202	5.39254	9.60074			12.1797												Typical error	0.41768	0.431623	0.356433			0.377749
										F upper	28.3405	29.4715	49.5542			49.7484												Lower conf. limit	0.318464	0.334362	0.279801			0.319603
										Fisher r	1.35975	1.48372	1.53451			1.46829												Upper conf. limit	0.620425	0.620374	0.499055			0.475861
										Fisher SE^-2	11	13	15															Conf. limits as approx. ×/÷factor	1.39577	1.36213	1.33552			1.22021
										Pure variance	36.9752	57.4978	68.4378			52.5662												Bias correction factor	1.01923	1.01667	1.01471			1.00701
										SE of pure variance	14.7537	22.9937	25.9246			20.8197											Correlations
										LCL	12.7075	19.6766	25.7956			18.3208												Pearson correlation	0.87788	0.88819	0.898692			0.889622
										UCL	61.2429	95.3191	111.08			86.8116												Lower conf. limit	0.70163	0.742975	0.778155
																												Upper conf. limit	0.952899	0.953548	0.95538
																												Bias correction factor	1.0112	1.00864	1.00677
																												Intraclass correlation	0.867069	0.859223	0.899861			0.872453
																												Lower conf. limit	0.685971	0.694212	0.786115			0.772735
																												Upper conf. limit	0.94653	0.936627	0.954651			0.937044
																											Measures of reliability of log-transformed variable
																													2-1	3-2	4-3	5-4	6-5	Mean
																												Change in mean	-1.86324	2.67837	1.51086
																												Lower conf. limit	-4.76191	-0.62918	-1.20516
																												Upper conf. limit	1.03544	5.98591	4.22688
																												Typical error	4.33058	5.3365	4.68385			4.81647
																												Lower conf. limit	3.30189	4.13398	3.67684			4.07508
																												Upper conf. limit	6.43268	7.67018	6.55803			6.06744
																												Bias correction factor	1.01923	1.01667	1.01471			1.00701
																												Smallest effect from pure SD	2.07364	2.47276	2.62818			2.36115
																												Lower conf. limit	#NUM!	#NUM!	#NUM!			1.38387
																												Upper conf. limit	#NUM!	#NUM!	#NUM!			3.03891
																												Smallest effect from observed SD	2.24725	2.69327	2.79014			2.55009
																												Lower conf. limit	1.71343	2.11422	2.19027			2.00183
																												Upper conf. limit	3.33808	3.77094	3.90658			3.57048
																												DF	13	15	17	0	0	35.65
																												Stdized change in mean	-0.179707	0.216629	0.114974
																												Lower conf. limit	-0.459281	-0.0508889	-0.0917102
																												Upper conf. limit	0.099867	0.484148	0.321658
																												Stdized typical error	0.41768	0.431623	0.356433			0.377749
																												Lower conf. limit	0.318464	0.334362	0.279801			0.319603
																												Upper conf. limit	0.620425	0.620374	0.499055			0.475861
																												Pearson r	0.87788	0.88819	0.898692			0.889622
																												Lower conf. limit	0.70163	0.742975	0.778155
																												Upper conf. limit	0.952899	0.953548	0.95538
																												Bias correction factor	1.0112	1.00864	1.00677
																												Intraclass r	0.867069	0.859223	0.899861			0.872453
																												Lower conf. limit	0.685971	0.694212	0.786115			0.772735
																												Upper conf. limit	0.94653	0.936627	0.954651			0.937044
																												Effective no. of trials	1.76471	1.88235	2			3.09706
																												F	12.5106	12.4888	18.9722			22.1846
																												Numerator DF	13	17	17			17
																												Denominator DF	13	15	17	0	0	35.65
																												F lower	4.85486	5.2734	8.35081			11.5305
																												F upper	32.239	28.8204	43.1027			47.0968
																												Fisher r	1.36645	1.41329	1.46538			1.42011
																												Fisher SE^-2	11	13	15
																												Pure variance	107.499	152.864	172.683			139.376
																												SE of pure variance	#NUM!	#NUM!	#NUM!			55.6269
																												LCL	#NUM!	#NUM!	#NUM!			47.8775
																												UCL	#NUM!	#NUM!	#NUM!			230.874

## Sheet: LnRMSSDsupine
	CONSECUTIVE PAIRWISE ANALYSIS OF TRIALS FOR RELIABILITY
	Hover cursor for citation:
	Hover cursor for updates:		2018	2015	2012	2010	2009
	This spreadsheet calculates reliability statistics for consecutive pairs of trials and for the means of these statistics when there are >2 trials.
	For trials spaced at equal intervals, these means are better estimates of test-retest reliability than the more usual ANOVA-based reliablity statistics.
	But see the 1-way and 2-way spreadsheets in this workbook for such analyses.
	The reliability statistics are calculated for raw data and after log transformation.
	See the instructions in dark red to help you decide between which is better for your data.
	The data shown here are what you would expect for countermovement-jump height (best of three jumps) of team-sport athletes in trials separated by only a day or two.
	I generated the data by putting appropriate means and SD into the 2-way spreadsheet.
	Delete and replace the numbers in blue. Stats you might want are in red. Don't change any cells with a colored background.
	Missing values must be blanks or the graphs will display incorrectly. (The X values will plot as consecutive integers.)
	Clear all the "delete" and #NUM! corresponding to missing values. Restore the formula (by copying an adjacent cell) if you restore a missing value or for new data.
	Check the graphs (especially of the change scores) for outliers and non-uniformity of scatter. The log-transformed variables may show less non-uniformity.
	For more than 20 subjects, COPY any number of rows after the first data row and INSERT in the same place without deselecting.
	Do NOT copy and insert the first data row.											Use analysis of RAW data in one or more of the following situations:										Use LOG transformation in one or more of the following situations:
	Double-click on any of the red mean or SD cells to check that you have done this operation properly.											the data can be zero or negative;										the data can only be positive and non-zero;
	Colored boxes should enclose all rows of your data.											the data were measured from an arbitrary reference value;										the between-subject SD or change-score SD is more than ~20% of the mean;
	For less than 20 subjects, delete or clear any unwanted or empty rows.											the magnitude of the error is expected to be similar for all subjects.										the magnitude of the percent or factor error is expected to be similar for all subjects.
	To remove a trial, clear its data, or set the corrresponding "Include which trials?" cell to 0 or blank.
	For more than 6 trials, copy and insert the entire column(s) for Trials 5 and/or 6 and their change scores for the RAW and the LOG data.											Missing values produce delete in the panel of change scores.										Missing values produce #NUM! in the panel of log-transformed data.							Missing values produce delete in the panel of change scores.
	And follow the instructions in the cells indicated by "Hover cursor for >6 trials". If such editing is too difficult for you, contact me.											Clear delete from these cells to stop them plotting as zeros.										Clear #NUM! from these cells to get complete analyses.							Clear delete from these cells to stop them plotting as zeros.
												Copy-paste or drag a corner to restore formulae to those cells if you enter new data.										Copy-paste or drag a corner to restore formulae to those cells if you enter new data.							Copy-paste or -drag to restore formulae to those cells if you enter new data.
		Choose smallest effect:	0.2
		Choose conf. limits (%):	90			Hover cursor for >6 trials:	Read	me				Hover cursor for >6 trials:	Read me	Read	me	Do not							Hover cursor for >6 trials:	Read me	Read	me	Do not			Hover cursor for >6 trials:	Read me	Read	me	Do not
		RAW Data									Change scores of raw data					modify	Any				100*LOG-Transformed Data						modify		Change scores of Log-transformed data					modify	Any
		Trial:	1	2	3	4	5	6	Mean		2-1	3-2	4-3	5-4	6-5	this col.	subject?				1	2	3	4	5	6	this col.		2-1	3-2	4-3	5-4	6-5	this col.	subject?
		HIIT_33	4.812	4.629	4.339	4.461					-0.183	-0.29	0.122				1			HIIT_33	157.111	153.234	146.764	149.537					-3.87719	-6.4697	2.7729				1
		HIIT_34	3.575	3.231	2.163	2.501					-0.344	-1.068	0.338				1			HIIT_34	127.397	117.279	77.1496	91.6691					-10.1173	-40.1296	14.5195				1
		HIIT_36	4.372	4.465	4.521	4.371					0.093	0.056	-0.15				1			HIIT_36	147.522	149.627	150.873	147.499					2.10486	1.2464	-3.37414				1
		HIIT_37	4.427		4.679	4.851							0.172				1			HIIT_37	148.772		154.308	157.918							3.61005				1
		HIIT_38	4.206	4.469	3.974	3.951					0.263	-0.495	-0.023				1			HIIT_38	143.651	149.716	137.977	137.397					6.06526	-11.7392	-0.580443				1
		HIIT_42	4.78	4.726	4.932	4.906					-0.054	0.206	-0.026				1			HIIT_42	156.444	155.308	159.574	159.046					-1.13614	4.26654	-0.528564				1
		HIIT_43	3.444	3.795	3.459	3.989					0.351	-0.336	0.53				1			HIIT_43	123.663	133.368	124.098	138.354					9.70508	-9.27049	14.2561				1
		HIIT_44	4.045	4.371	4.067	3.82					0.326	-0.304	-0.247				1			HIIT_44	139.748	147.499	140.291	134.025					7.75103	-7.20862	-6.26552				1
		HIIT_45	4.108	4.217	3.928	4.397					0.109	-0.289	0.469				1			HIIT_45	141.294	143.912	136.813	148.092					2.61877	-7.09936	11.2792				1
		HIIT_46	4.145	4.42	4.512	4.548					0.275	0.092	0.036				1			HIIT_46	142.19	148.614	150.674	151.469					6.42369	2.06008	0.794706				1
		HIIT_48	4.967	4.848	5.005	5.05					-0.119	0.157	0.045				1			HIIT_48	160.282	157.857	161.044	161.939					-2.42498	3.18712	0.895083				1
		HIIT_49	4.856	4.754	4.527	4.842					-0.102	-0.227	0.315				1			HIIT_49	158.022	155.899	151.006	157.733					-2.12287	-4.89269	6.72684				1
		HIIT_52		5.001	4.704	4.715						-0.297	0.011				1			HIIT_52		160.964	154.841	155.075						-6.12247	0.233571				1
		HIIT_53	3.75		3.512	4.055							0.543				1			HIIT_53	132.176		125.619	139.995							14.3765				1
		HIIT_54	4.176	3.718	3.696	3.989					-0.458	-0.022	0.293				1			HIIT_54	142.935	131.319	130.725	138.354					-11.6168	-0.593474	7.62894				1
		HIIT_57	4.419	3.968	4.304	4.492					-0.451	0.336	0.188				1			HIIT_57	148.591	137.826	145.954	150.23					-10.7651	8.12826	4.27532				1
		HIIT_59		4.854	4.344	4.794						-0.51	0.45				1			HIIT_59		157.98	146.88	156.737						-11.1008	9.85696				1
		HIIT_60	4.675	4.807	4.56	4.385					0.132	-0.247	-0.175				1			HIIT_60	154.223	157.007	151.732	147.819					2.7844	-5.27506	-3.9133				1
		Mean	4.29731	4.39206	4.17922	4.33983			4.2996	Mean of change	-0.0115714	-0.202375	0.160611			Mean	18			Mean	145.251	147.338	141.462	145.716			144.862	Mean	-0.329097	-5.68831	4.25354				18
		SD	0.457059	0.492933	0.673703	0.589258			0.564538	SD of change	0.277741	0.34217	0.246361			0.290242				SD	10.9031	11.9574	19.315	15.8905			15.0845	SD	6.96006	10.8741	6.55277			8.34454
		Total no. of subjects	16	16	18	18	0	0	18	Total no. of subjects	14	16	18	0	0	18				N	16	16	18	18	0	0		N	14	16	18	0	0
		Include which trials?	1	1	1	1	0	0												Include which trials?	1	1	1	1	0	0
		DF	15	15	17	17	0	0	17											DF	15	15	17	17	0	0	Mean	Factor change in mean	0.996714	0.944705	1.04345			Mean
																				Back-transformed mean	4.27384	4.36397	4.11494	4.29375			4.25725	SD of change as a factor	1.07208	1.11487	1.06772			1.08703
																				SD as a ×/÷ factor	1.1152	1.12702	1.21307	1.17223			1.16282	Change in mean (%)	-0.328556	-5.52955	4.3453
	For your data, you may have to set max and min values of X and Y axes to appropriate values.																			SD as a CV (%)	11.5197	12.7017	21.3065	17.2226			16.2816	SD of change as CV (%)	7.20799	11.4874	6.77223			8.70258
									Measures of reliability via the RAW variable											Total no. of subjects	16	16	18	18	0	0	18	Total no. of subjects	14	16	18	0	0	18
									Raw	Trials	2-1	3-2	4-3	5-4	6-5	Mean											Measures of reliability via the LOG-TRANSFORMED variable
										Change in mean	-0.0115714	-0.202375	0.160611						Clear #NUM! and "delete" from the log-transformed cells to stop them plotting as zeros.								Factors	Trials	2-1	3-2	4-3	5-4	6-5	Mean
										Lower conf. limit	-0.143027	-0.352335	0.0595959						Restore the log-transformation formula to those cells if you enter new data.									Factor change in mean	0.996714	0.944705	1.04345
										Upper conf. limit	0.119884	-0.0524147	0.261626															Lower conf. limit	0.964415	0.900739	1.01579
										Conf. limits as ±value	0.131455	0.14996	0.101015															Upper conf. limit	1.0301	0.990817	1.07187
										Typical error	0.196393	0.241951	0.174204			0.205232												Conf. limits as ×/÷factor	1.03349	1.04881	1.02723
										Lower conf. limit	0.149741	0.18743	0.13675			0.173641												Factor typical error	1.05045	1.07993	1.04743			1.06078
										Upper conf. limit	0.291723	0.347757	0.243909			0.258536												Lower conf. limit	1.03824	1.06137	1.03704			1.05119
										Conf. limits as approx. ×/÷factor	1.39577	1.36213	1.33552			1.22021												Upper conf. limit	1.07584	1.11686	1.06703			1.07716
										Bias correction factor	1.01923	1.01667	1.01471			1.00701												Conf. limits as approx. ×/÷factor	1.01795	1.0258	1.01435			1.01228
										Smallest effect from pure SD	0.0865732	0.1089	0.121689			0.105182												Bias correction factor	1.00095	1.00128	1.00068			1.00041
										Lower conf. limit	0.0499411	0.0630221	0.0761237			0.0623383												Smallest effect from pure SD	1.02087	1.02913	1.03473			1.02815
										Upper conf. limit	0.111784	0.140522	0.154342			0.135058												Lower conf. limit		1.02411	1.03037			1.01622
										Smallest effect from observed SD	0.0950669	0.119167	0.126578			0.112908												Upper conf. limit		1.03343	1.03861			1.03647
										Lower conf. limit	0.0746278	0.0935465	0.0993642			0.0886328												Smallest effect from observed SD	1.02315	1.03311	1.036			1.03063
										Upper conf. limit	0.133107	0.16685	0.177227			0.158086												Lower conf. limit	1.0176	1.0259	1.02816			1.02397
										Degrees of freedom	13	15	17	0	0	35.65												Upper conf. limit	1.03458	1.04666	1.05077			1.04315
									Standardized (when ICC>0)																			Degrees of freedom	13	15	17	0	0	35.65
										Change in mean	-0.0267321	-0.371672	0.26397														Percents
										Lower conf. limit	-0.330418	-0.647081	0.0979481															Change in mean (%)	-0.328556	-5.52955	4.3453
										Upper conf. limit	0.276954	-0.0962623	0.429993															Lower conf. limit	-3.55845	-9.92615	1.57905
										Conf. limits as ±value	0.303686	0.27541	0.166022															Upper conf. limit	3.00951	-0.918342	7.18688
										Typical error	0.453703	0.444354	0.28631			0.36354												Conf. limits as approx. ±value	3.28398	4.5039	2.80391
										Lower conf. limit	0.34593	0.344224	0.224754			0.307581												Typical error as a CV (%)	5.04463	7.99251	4.74253			6.07803
										Upper conf. limit	0.673934	0.638673	0.400874			0.457961												Lower conf. limit	3.82374	6.13748	3.70428			5.11894
										Conf. limits as approx. ×/÷factor	1.39577	1.36213	1.33552			1.22021												Upper conf. limit	7.58429	11.6855	6.70261			7.71621
										Bias correction factor	1.01923	1.01667	1.01471			1.00701												Conf. limits as approx. ×/÷factor	1.40836	1.37984	1.34515			1.22776
									Correlations																			Bias correction factor	1.01972	1.01733	1.01505			1.00722
										Pearson correlation	0.838859	0.888168	0.93659			0.899943												Smallest effect from pure SD	2.08748	2.9128	3.47255			2.81542
										Lower conf. limit	0.617756	0.742929	0.857768															Lower conf. limit		2.41065	3.03731			1.62187
										Upper conf. limit	0.937045	0.953538	0.97238															Upper conf. limit		3.34301	3.8612			3.64678
										Bias correction factor	1.01437	1.00864	1.00435															Smallest effect from observed SD	2.31487	3.31071	3.60047			3.06287
										Intraclass correlation (ICC)	0.846557	0.851954	0.93322			0.882121												Lower conf. limit	1.76018	2.58979	2.8156			2.39654
										Lower conf. limit	0.651341	0.679792	0.854463			0.788779												Upper conf. limit	3.45776	4.66596	5.07721			4.31456
										Upper conf. limit	0.932198	0.933221	0.970046			0.942026											Standardized (when ICC>0)
										Effective no. of trials	1.76471	1.88235	2			3.09706												Change in mean	-0.0318585	-0.396234	0.24921
										F	10.736	11.8323	28.949			24.1761												Lower conf. limit	-0.350758	-0.728204	0.0917919
										Numerator DF	17	17	17			17												Upper conf. limit	0.287041	-0.0642651	0.406628
										Denominator DF	13	15	17	0	0	35.65												Conf. limits as ±value	0.3189	0.331969	0.157418
										F lower	4.2967	4.99618	12.7422			12.5656												Typical error	0.476432	0.53561	0.271472			0.391162
										F upper	25.2626	27.3053	65.769			51.3246												Lower conf. limit	0.363259	0.414917	0.213106			0.330951
										Fisher r	1.21731	1.41318	1.70953			1.47192												Upper conf. limit	0.707695	0.769835	0.380098			0.492757
										Fisher SE^-2	11	13	15															Conf. limits as approx. ×/÷factor	1.39577	1.36213	1.33552			1.22021
										Pure variance	0.187373	0.296479	0.370204			0.276583												Bias correction factor	1.01923	1.01667	1.01471			1.00701
										SE of pure variance	0.0760068	0.11988	0.136993			0.109086											Correlations
										LCL	0.0623527	0.0992946	0.14487			0.0971517												Pearson correlation	0.828567	0.89061	0.952291			0.909142
										UCL	0.312393	0.493664	0.595537			0.456014												Lower conf. limit	0.596442	0.748118	0.891896
																												Upper conf. limit	0.932795	0.954587	0.979314
																												Bias correction factor	1.01517	1.00846	1.0033
																												Intraclass correlation	0.833248	0.797597	0.939593			0.86295
																												Lower conf. limit	0.614247	0.575733	0.867838			0.75714
																												Upper conf. limit	0.932297	0.907309	0.972954			0.932111
																											Measures of reliability of log-transformed variable
																													2-1	3-2	4-3	5-4	6-5	Mean
																												Change in mean	-0.329097	-5.68831	4.25354
																												Lower conf. limit	-3.62331	-10.454	1.56671
																												Upper conf. limit	2.96511	-0.922585	6.94036
																												Typical error	4.92151	7.68917	4.6335			5.90048
																												Lower conf. limit	3.75244	5.9565	3.63732			4.99223
																												Upper conf. limit	7.31044	11.0517	6.48755			7.43299
																												Bias correction factor	1.01923	1.01667	1.01471			1.00701
																												Smallest effect from pure SD	2.06599	2.87118	3.41362			2.77652
																												Lower conf. limit	#NUM!	2.38205	2.9921			1.60886
																												Upper conf. limit	#NUM!	3.28834	3.78852			3.58185
																												Smallest effect from observed SD	2.28848	3.25709	3.53717			3.0169
																												Lower conf. limit	1.74487	2.55682	2.77669			2.36827
																												Upper conf. limit	3.39933	4.56037	4.95252			4.22407
																												DF	13	15	17	0	0	35.65
																												Stdized change in mean	-0.0318585	-0.396234	0.24921
																												Lower conf. limit	-0.350758	-0.728204	0.0917919
																												Upper conf. limit	0.287041	-0.0642651	0.406628
																												Stdized typical error	0.476432	0.53561	0.271472			0.391162
																												Lower conf. limit	0.363259	0.414917	0.213106			0.330951
																												Upper conf. limit	0.707695	0.769835	0.380098			0.492757
																												Pearson r	0.828567	0.89061	0.952291			0.909142
																												Lower conf. limit	0.596442	0.748118	0.891896
																												Upper conf. limit	0.932795	0.954587	0.979314
																												Bias correction factor	1.01517	1.00846	1.0033
																												Intraclass r	0.833248	0.797597	0.939593			0.86295
																												Lower conf. limit	0.614247	0.575733	0.867838			0.75714
																												Upper conf. limit	0.932297	0.907309	0.972954			0.932111
																												Effective no. of trials	1.76471	1.88235	2			3.09706
																												F	9.8181	8.41769	32.1085			20.5009
																												Numerator DF	13	17	17			17
																												Denominator DF	13	15	17	0	0	35.65
																												F lower	3.81	3.55436	14.1329			10.6554
																												F upper	25.3005	19.4254	72.9471			43.5224
																												Fisher r	1.18355	1.42487	1.85582			1.52255
																												Fisher SE^-2	11	13	15
																												Pure variance	106.707	206.092	291.319			192.726
																												SE of pure variance	#NUM!	39.0539	41.0392			77.8281
																												LCL	#NUM!	141.854	223.816			64.7104
																												UCL	#NUM!	270.33	358.823			320.742

## Sheet: LnRMSSD-RRsupine
	CONSECUTIVE PAIRWISE ANALYSIS OF TRIALS FOR RELIABILITY
	Hover cursor for citation:
	Hover cursor for updates:		2018	2015	2012	2010	2009
	This spreadsheet calculates reliability statistics for consecutive pairs of trials and for the means of these statistics when there are >2 trials.
	For trials spaced at equal intervals, these means are better estimates of test-retest reliability than the more usual ANOVA-based reliablity statistics.
	But see the 1-way and 2-way spreadsheets in this workbook for such analyses.
	The reliability statistics are calculated for raw data and after log transformation.
	See the instructions in dark red to help you decide between which is better for your data.
	The data shown here are what you would expect for countermovement-jump height (best of three jumps) of team-sport athletes in trials separated by only a day or two.
	I generated the data by putting appropriate means and SD into the 2-way spreadsheet.
	Delete and replace the numbers in blue. Stats you might want are in red. Don't change any cells with a colored background.
	Missing values must be blanks or the graphs will display incorrectly. (The X values will plot as consecutive integers.)
	Clear all the "delete" and #NUM! corresponding to missing values. Restore the formula (by copying an adjacent cell) if you restore a missing value or for new data.
	Check the graphs (especially of the change scores) for outliers and non-uniformity of scatter. The log-transformed variables may show less non-uniformity.
	For more than 20 subjects, COPY any number of rows after the first data row and INSERT in the same place without deselecting.
	Do NOT copy and insert the first data row.											Use analysis of RAW data in one or more of the following situations:										Use LOG transformation in one or more of the following situations:
	Double-click on any of the red mean or SD cells to check that you have done this operation properly.											the data can be zero or negative;										the data can only be positive and non-zero;
	Colored boxes should enclose all rows of your data.											the data were measured from an arbitrary reference value;										the between-subject SD or change-score SD is more than ~20% of the mean;
	For less than 20 subjects, delete or clear any unwanted or empty rows.											the magnitude of the error is expected to be similar for all subjects.										the magnitude of the percent or factor error is expected to be similar for all subjects.
	To remove a trial, clear its data, or set the corrresponding "Include which trials?" cell to 0 or blank.
	For more than 6 trials, copy and insert the entire column(s) for Trials 5 and/or 6 and their change scores for the RAW and the LOG data.											Missing values produce delete in the panel of change scores.										Missing values produce #NUM! in the panel of log-transformed data.							Missing values produce delete in the panel of change scores.
	And follow the instructions in the cells indicated by "Hover cursor for >6 trials". If such editing is too difficult for you, contact me.											Clear delete from these cells to stop them plotting as zeros.										Clear #NUM! from these cells to get complete analyses.							Clear delete from these cells to stop them plotting as zeros.
												Copy-paste or drag a corner to restore formulae to those cells if you enter new data.										Copy-paste or drag a corner to restore formulae to those cells if you enter new data.							Copy-paste or -drag to restore formulae to those cells if you enter new data.
		Choose smallest effect:	0.2
		Choose conf. limits (%):	90			Hover cursor for >6 trials:	Read	me				Hover cursor for >6 trials:	Read me	Read	me	Do not							Hover cursor for >6 trials:	Read me	Read	me	Do not			Hover cursor for >6 trials:	Read me	Read	me	Do not
		RAW Data									Change scores of raw data					modify	Any				100*LOG-Transformed Data						modify		Change scores of Log-transformed data					modify	Any
		Trial:	1	2	3	4	5	6	Mean		2-1	3-2	4-3	5-4	6-5	this col.	subject?				1	2	3	4	5	6	this col.		2-1	3-2	4-3	5-4	6-5	this col.	subject?
		HIIT_33	4.323	4.187	3.869	4.461					-0.136	-0.318	0.592				1			HIIT_33	146.395	143.198	135.3	149.537					-3.19651	-7.89884	14.2377				1
		HIIT_34	4.053	3.983	3.054	2.501					-0.07	-0.929	-0.553				1			HIIT_34	139.946	138.204	111.645	91.6691					-1.7422	-26.5583	-19.9762				1
		HIIT_36	4.363	4.252	4.404	4.371					-0.111	0.152	-0.033				1			HIIT_36	147.316	144.739	148.251	147.499					-2.57704	3.51238	-0.75214				1
		HIIT_37	3.967		3.987	4.851							0.864				1			HIIT_37	137.801		138.304	157.918							19.6146				1
		HIIT_38	4.091	3.857	3.869	3.951					-0.234	0.012	0.082				1			HIIT_38	140.879	134.989	135.3	137.397					-5.88998	0.31064	2.09726				1
		HIIT_42	4.323	4.247	4.282	4.906					-0.076	0.035	0.624				1			HIIT_42	146.395	144.621	145.442	159.046					-1.77368	0.820734	13.6039				1
		HIIT_43	3.865	3.915	3.949	3.989					0.05	0.034	0.04				1			HIIT_43	135.196	136.482	137.346	138.354					1.28536	0.864705	1.00782				1
		HIIT_44	3.999	3.982	3.878	3.82					-0.017	-0.104	-0.058				1			HIIT_44	138.604	138.178	135.532	134.025					-0.426012	-2.64646	-1.50691				1
		HIIT_45	3.63	3.657	3.682	4.397					0.027	0.025	0.715				1			HIIT_45	128.923	129.664	130.346	148.092					0.741049	0.681294	17.7466				1
		HIIT_46	4.044	4.006	3.735	4.548					-0.038	-0.271	0.813				1			HIIT_46	139.723	138.779	131.775	151.469					-0.944106	-7.00454	19.694				1
		HIIT_48	4.03	4.168	4.112	5.05					0.138	-0.056	0.938				1			HIIT_48	139.377	142.744	141.391	161.939					3.36699	-1.35268	20.5479				1
		HIIT_49	3.761	3.592	3.637	4.842					-0.169	0.045	1.205				1			HIIT_49	132.468	127.871	129.116	157.733					-4.59757	1.245	28.6169				1
		HIIT_52		4.721	4.56	4.715						-0.161	0.155				1			HIIT_52		155.202	151.732	155.075						-3.4698	3.34263				1
		HIIT_53	3.618		3.356	4.055							0.699				1			HIIT_53	128.592		121.075	139.995							18.9201				1
		HIIT_54	3.84	3.639	4.036	3.989					-0.201	0.397	-0.047				1			HIIT_54	134.547	129.171	139.525	138.354					-5.37634	10.3545	-1.17135				1
		HIIT_57	4.881	4.486	4.644	4.492					-0.395	0.158	-0.152				1			HIIT_57	158.535	150.096	153.558	150.23					-8.43887	3.46146	-3.3278				1
		HIIT_59		3.96	3.264	4.794						-0.696	1.53				1			HIIT_59		137.624	118.295	156.737						-19.3291	38.4412				1
		HIIT_60	4.026	3.976	4.007	4.385					-0.05	0.031	0.378				1			HIIT_60	139.277	138.028	138.804	147.819					-1.2497	0.776654	9.01468				1
		Mean	4.05088	4.03925	3.90694	4.33983			4.08653	Mean of change	-0.0915714	-0.102875	0.432889			Mean	18			Mean	139.623	139.349	135.708	145.716			140.135	Mean	-2.20133	-2.88952	10.0084				18
		SD	0.313543	0.301555	0.422565	0.589258			0.428971	SD of change	0.133113	0.327045	0.540024			0.388512				SD	7.51667	7.36706	11.0553	15.8905			11.2027	SD	3.12951	8.99394	13.8507			10.1127
		Total no. of subjects	16	16	18	18	0	0	18	Total no. of subjects	14	16	18	0	0	18				N	16	16	18	18	0	0		N	14	16	18	0	0
		Include which trials?	1	1	1	1	0	0												Include which trials?	1	1	1	1	0	0
		DF	15	15	17	17	0	0	17											DF	15	15	17	17	0	0	Mean	Factor change in mean	0.978227	0.971518	1.10526			Mean
																				Back-transformed mean	4.03996	4.0289	3.88482	4.29375			4.06068	SD of change as a factor	1.03179	1.09411	1.14856			1.10642
																				SD as a ×/÷ factor	1.07806	1.07645	1.1169	1.17223			1.11854	Change in mean (%)	-2.17728	-2.84817	10.5264
	For your data, you may have to set max and min values of X and Y axes to appropriate values.																			SD as a CV (%)	7.80639	7.64522	11.6896	17.2226			11.8543	SD of change as CV (%)	3.17899	9.4108	14.8557			10.6417
									Measures of reliability via the RAW variable											Total no. of subjects	16	16	18	18	0	0	18	Total no. of subjects	14	16	18	0	0	18
									Raw	Trials	2-1	3-2	4-3	5-4	6-5	Mean											Measures of reliability via the LOG-TRANSFORMED variable
										Change in mean	-0.0915714	-0.102875	0.432889						Clear #NUM! and "delete" from the log-transformed cells to stop them plotting as zeros.								Factors	Trials	2-1	3-2	4-3	5-4	6-5	Mean
										Lower conf. limit	-0.154574	-0.246207	0.211463						Restore the log-transformation formula to those cells if you enter new data.									Factor change in mean	0.978227	0.971518	1.10526
										Upper conf. limit	-0.0285689	0.0404566	0.654314															Lower conf. limit	0.963844	0.933969	1.04424
										Conf. limits as ±value	0.0630026	0.143332	0.221426															Upper conf. limit	0.992825	1.01058	1.16985
										Typical error	0.094125	0.231256	0.381855			0.274719												Conf. limits as ×/÷factor	1.01492	1.0402	1.05844
										Lower conf. limit	0.0717664	0.179145	0.299757			0.232432												Factor typical error	1.02238	1.06566	1.1029			1.07413
										Upper conf. limit	0.139814	0.332385	0.534649			0.346071												Lower conf. limit	1.01702	1.0505	1.07992			1.06237
										Conf. limits as approx. ×/÷factor	1.39577	1.36213	1.33552			1.22021												Upper conf. limit	1.03342	1.09572	1.14698			1.09426
										Bias correction factor	1.01923	1.01667	1.01471			1.00701												Conf. limits as approx. ×/÷factor	1.00803	1.02129	1.03058			1.0149
										Smallest effect from pure SD	0.0585705	0.057968	0.068434			0.0658925												Bias correction factor	1.00043	1.00106	1.00144			1.0005
										Lower conf. limit	0.0361583	0.0231544	-0.0159171			0.0165292												Smallest effect from pure SD	1.01431	1.01423	1.01931			1.0174
										Upper conf. limit	0.0745224	0.0786413	0.0980805			0.0917084												Lower conf. limit						1.00447
										Smallest effect from observed SD	0.0615214	0.0741583	0.102546			0.0857942												Upper conf. limit						1.02427
										Lower conf. limit	0.0482945	0.0582145	0.0804991			0.0673487												Smallest effect from observed SD	1.015	1.01919	1.02775			1.02266
										Upper conf. limit	0.0861385	0.103832	0.143579			0.120124												Lower conf. limit	1.01141	1.01504	1.02172			1.01774
										Degrees of freedom	13	15	17	0	0	35.65												Upper conf. limit	1.02236	1.02698	1.03907			1.03187
									Standardized (when ICC>0)																			Degrees of freedom	13	15	17	0	0	35.65
										Change in mean	-0.312688	-0.354937	1.26513														Percents
										Lower conf. limit	-0.527822	-0.849457	0.618006															Change in mean (%)	-2.17728	-2.84817	10.5264
										Upper conf. limit	-0.0975537	0.139582	1.91225															Lower conf. limit	-3.61555	-6.60312	4.42427
										Conf. limits as ±value	0.215134	0.49452	0.647121															Upper conf. limit	-0.71754	1.05774	16.985
										Typical error	0.321407	0.797874	1.11598			0.640414												Conf. limits as approx. ±value	1.44901	3.83043	6.28037
										Lower conf. limit	0.24506	0.618082	0.876046			0.541836												Typical error as a CV (%)	2.23756	6.56626	10.2896			7.41262
										Upper conf. limit	0.477421	1.14679	1.56252			0.806747												Lower conf. limit	1.70156	5.04998	7.99152			6.23681
										Conf. limits as approx. ×/÷factor	1.39577	1.36213	1.33552			1.22021												Upper conf. limit	3.34167	9.5716	14.6975			9.42617
										Bias correction factor	1.01923	1.01667	1.01471			1.00701												Conf. limits as approx. ×/÷factor	1.40139	1.37673	1.35615			1.22938
									Correlations																			Bias correction factor	1.01945	1.01721	1.01545			1.00727
										Pearson correlation	0.914741	0.657014	0.482411			0.718089												Smallest effect from pure SD	1.43127	1.42318	1.93092			1.73968
										Lower conf. limit	0.785617	0.319725	0.101076															Lower conf. limit						0.447195
										Upper conf. limit	0.967508	0.846519	0.740155															Upper conf. limit						2.42694
										Bias correction factor	1.00802	1.02258	1.02596															Smallest effect from observed SD	1.49958	1.91945	2.77543			2.26582
										Intraclass correlation (ICC)	0.917155	0.636549	0.469155			0.615511												Lower conf. limit	1.14134	1.50369	2.17229			1.77438
										Lower conf. limit	0.803566	0.301967	0.0983605			0.40369												Upper conf. limit	2.23557	2.69778	3.90745			3.18678
										Upper conf. limit	0.964051	0.825675	0.725563			0.789965											Standardized (when ICC>0)
										Effective no. of trials	1.76471	1.88235	2			3.09706												Change in mean	-0.3098	-0.408948	1.04662
										F	20.5366	4.29675	2.76758			5.95795												Lower conf. limit	-0.518255	-0.966811	0.452723
										Numerator DF	17	17	17			17												Upper conf. limit	-0.101346	0.148914	1.64052
										Denominator DF	13	15	17	0	0	35.65												Conf. limits as ±value	0.208455	0.557863	0.593898
										F lower	8.219	1.8143	1.21818			3.09665												Typical error	0.311428	0.900074	1.02419			0.638309
										F upper	48.3239	9.91558	6.28764			12.6484												Lower conf. limit	0.237451	0.697253	0.803995			0.540055
										Fisher r	1.55582	0.787541	0.526122			0.903689												Upper conf. limit	0.462598	1.29368	1.43401			0.804094
										Fisher SE^-2	11	13	15															Conf. limits as approx. ×/÷factor	1.39577	1.36213	1.33552			1.22021
										Pure variance	0.0857626	0.0840072	0.11708			0.108546												Bias correction factor	1.01923	1.01667	1.01471			1.00701
										SE of pure variance	0.0322686	0.0429242	0.0750306			0.0618384											Correlations
										LCL	0.0326856	0.0134032	-0.00633388			0.00683039												Pearson correlation	0.913861	0.605317	0.533174			0.716211
										UCL	0.13884	0.154611	0.240495			0.210261												Lower conf. limit	0.783555	0.240492	0.168255
																												Upper conf. limit	0.967163	0.820288	0.769569
																												Bias correction factor	1.0081	1.02505	1.0243
																												Intraclass correlation	0.921858	0.578035	0.512836			0.618195
																												Lower conf. limit	0.808842	0.213524	0.155005			0.40705
																												Upper conf. limit	0.969035	0.794067	0.751711			0.791664
																											Measures of reliability of log-transformed variable
																													2-1	3-2	4-3	5-4	6-5	Mean
																												Change in mean	-2.20133	-2.88952	10.0084
																												Lower conf. limit	-3.68253	-6.83123	4.32919
																												Upper conf. limit	-0.720127	1.05219	15.6876
																												Typical error	2.2129	6.35968	9.79391			7.15075
																												Lower conf. limit	1.68724	4.9266	7.68825			6.05004
																												Upper conf. limit	3.28705	9.1408	13.7128			9.00799
																												Bias correction factor	1.01923	1.01667	1.01471			1.00701
																												Smallest effect from pure SD	1.42113	1.41315	1.91251			1.72472
																												Lower conf. limit	#NUM!	#NUM!	#NUM!			0.446198
																												Upper conf. limit	#NUM!	#NUM!	#NUM!			2.39796
																												Smallest effect from observed SD	1.48845	1.90126	2.73761			2.24053
																												Lower conf. limit	1.13488	1.4925	2.14904			1.75882
																												Upper conf. limit	2.21095	2.66203	3.83304			3.13705
																												DF	13	15	17	0	0	35.65
																												Stdized change in mean	-0.3098	-0.408948	1.04662
																												Lower conf. limit	-0.518255	-0.966811	0.452723
																												Upper conf. limit	-0.101346	0.148914	1.64052
																												Stdized typical error	0.311428	0.900074	1.02419			0.638309
																												Lower conf. limit	0.237451	0.697253	0.803995			0.540055
																												Upper conf. limit	0.462598	1.29368	1.43401			0.804094
																												Pearson r	0.913861	0.605317	0.533174			0.716211
																												Lower conf. limit	0.783555	0.240492	0.168255
																												Upper conf. limit	0.967163	0.820288	0.769569
																												Bias correction factor	1.0081	1.02505	1.0243
																												Intraclass r	0.921858	0.578035	0.512836			0.618195
																												Lower conf. limit	0.808842	0.213524	0.155005			0.40705
																												Upper conf. limit	0.969035	0.794067	0.751711			0.791664
																												Effective no. of trials	1.76471	1.88235	2			3.09706
																												F	21.8187	3.57857	3.1054			6.01457
																												Numerator DF	13	17	17			17
																												Denominator DF	13	15	17	0	0	35.65
																												F lower	8.46695	1.51105	1.36688			3.12608
																												F upper	56.2253	8.25824	7.05513			12.7686
																												Fisher r	1.55046	0.701496	0.59457			0.899821
																												Fisher SE^-2	11	13	15
																												Pure variance	50.4901	49.9246	91.4426			74.3662
																												SE of pure variance	#NUM!	#NUM!	#NUM!			42.1854
																												LCL	#NUM!	#NUM!	#NUM!			4.97731
																												UCL	#NUM!	#NUM!	#NUM!			143.755

## Sheet: HRstanding
	CONSECUTIVE PAIRWISE ANALYSIS OF TRIALS FOR RELIABILITY
	Hover cursor for citation:
	Hover cursor for updates:		2018	2015	2012	2010	2009
	This spreadsheet calculates reliability statistics for consecutive pairs of trials and for the means of these statistics when there are >2 trials.
	For trials spaced at equal intervals, these means are better estimates of test-retest reliability than the more usual ANOVA-based reliablity statistics.
	But see the 1-way and 2-way spreadsheets in this workbook for such analyses.
	The reliability statistics are calculated for raw data and after log transformation.
	See the instructions in dark red to help you decide between which is better for your data.
	The data shown here are what you would expect for countermovement-jump height (best of three jumps) of team-sport athletes in trials separated by only a day or two.
	I generated the data by putting appropriate means and SD into the 2-way spreadsheet.
	Delete and replace the numbers in blue. Stats you might want are in red. Don't change any cells with a colored background.
	Missing values must be blanks or the graphs will display incorrectly. (The X values will plot as consecutive integers.)
	Clear all the "delete" and #NUM! corresponding to missing values. Restore the formula (by copying an adjacent cell) if you restore a missing value or for new data.
	Check the graphs (especially of the change scores) for outliers and non-uniformity of scatter. The log-transformed variables may show less non-uniformity.
	For more than 20 subjects, COPY any number of rows after the first data row and INSERT in the same place without deselecting.
	Do NOT copy and insert the first data row.											Use analysis of RAW data in one or more of the following situations:										Use LOG transformation in one or more of the following situations:
	Double-click on any of the red mean or SD cells to check that you have done this operation properly.											the data can be zero or negative;										the data can only be positive and non-zero;
	Colored boxes should enclose all rows of your data.											the data were measured from an arbitrary reference value;										the between-subject SD or change-score SD is more than ~20% of the mean;
	For less than 20 subjects, delete or clear any unwanted or empty rows.											the magnitude of the error is expected to be similar for all subjects.										the magnitude of the percent or factor error is expected to be similar for all subjects.
	To remove a trial, clear its data, or set the corrresponding "Include which trials?" cell to 0 or blank.
	For more than 6 trials, copy and insert the entire column(s) for Trials 5 and/or 6 and their change scores for the RAW and the LOG data.											Missing values produce delete in the panel of change scores.										Missing values produce #NUM! in the panel of log-transformed data.							Missing values produce delete in the panel of change scores.
	And follow the instructions in the cells indicated by "Hover cursor for >6 trials". If such editing is too difficult for you, contact me.											Clear delete from these cells to stop them plotting as zeros.										Clear #NUM! from these cells to get complete analyses.							Clear delete from these cells to stop them plotting as zeros.
												Copy-paste or drag a corner to restore formulae to those cells if you enter new data.										Copy-paste or drag a corner to restore formulae to those cells if you enter new data.							Copy-paste or -drag to restore formulae to those cells if you enter new data.
		Choose smallest effect:	0.2
		Choose conf. limits (%):	90			Hover cursor for >6 trials:	Read	me				Hover cursor for >6 trials:	Read me	Read	me	Do not							Hover cursor for >6 trials:	Read me	Read	me	Do not			Hover cursor for >6 trials:	Read me	Read	me	Do not
		RAW Data									Change scores of raw data					modify	Any				100*LOG-Transformed Data						modify		Change scores of Log-transformed data					modify	Any
		Trial:	1	2	3	4	5	6	Mean		2-1	3-2	4-3	5-4	6-5	this col.	subject?				1	2	3	4	5	6	this col.		2-1	3-2	4-3	5-4	6-5	this col.	subject?
		HIIT_33	78.3	91	86	89.1					12.7	-5	3.1				1			HIIT_33	436.055	451.086	445.435	448.976					15.0312	-5.65122	3.5412				1
		HIIT_34	106.6	126.7	107.1	102.1					20.1	-19.6	-5				1			HIIT_34	466.908	484.182	467.376	462.595					17.2739	-16.8059	-4.78103				1
		HIIT_36	84.4	84.4	90	82.5					0	5.6	-7.5				1			HIIT_36	443.557	443.557	449.981	441.28					0	6.42423	-8.70114				1
		HIIT_37	86.8		74.1	73.9							-0.2				1			HIIT_37	446.361		430.542	430.271							-0.27027				1
		HIIT_38	76.6	75.9	85.5	86.7					-0.7	9.6	1.2				1			HIIT_38	433.86	432.942	444.852	446.245					-0.918039	11.91	1.39375				1
		HIIT_42	77.1	85.6	79	78.2					8.5	-6.6	-0.8				1			HIIT_42	434.51	444.969	436.945	435.927					10.4582	-8.02374	-1.01782				1
		HIIT_43	77.3	73.6	80.5	75.4					-3.7	6.9	-5.1				1			HIIT_43	434.769	429.865	438.826	432.281					-4.90489	8.96122	-6.54499				1
		HIIT_44	86.9	89.2	103	94.1					2.3	13.8	-8.9				1			HIIT_44	446.476	449.088	463.473	454.436					2.6123	14.3848	-9.03709				1
		HIIT_45	64.5	70.2	57.2	67.8					5.7	-13	10.6				1			HIIT_45	416.667	425.135	404.655	421.656					8.46831	-20.4794	17.0008				1
		HIIT_46	57.3	59.5	56.1	54.2					2.2	-3.4	-1.9				1			HIIT_46	404.83	408.598	402.714	399.268					3.76757	-5.88405	-3.44549				1
		HIIT_48	94.4	88.1	87.5	84.9					-6.3	-0.6	-2.6				1			HIIT_48	454.754	447.847	447.164	444.147					-6.90685	-0.683374	-3.01647				1
		HIIT_49	64	72.1	75.1	70.4					8.1	3	-4.7				1			HIIT_49	415.888	427.805	431.882	425.419					11.9171	4.07665	-6.46273				1
		HIIT_52		109.1	102.6	102.6						-6.5	0				1			HIIT_52		469.226	463.084	463.084						-6.1427	0				1
		HIIT_53	83.9		85.9	78.5							-7.4				1			HIIT_53	442.963		445.318	436.31							-9.00852				1
		HIIT_54	67.6	89	94.1	84.3					21.4	5.1	-9.8				1			HIIT_54	421.361	448.864	454.436	443.438					27.5028	5.57217	-10.9976				1
		HIIT_57	98.8	88.5	93.8	108.4					-10.3	5.3	14.6				1			HIIT_57	459.31	448.3	454.116	468.583					-11.0095	5.81623	14.4663				1
		HIIT_59		78	75.7	82.5						-2.3	6.8				1			HIIT_59		435.671	432.678	441.28						-2.99307	8.60201				1
		HIIT_60	81.3	75.2	88.7	93.2					-6.1	13.5	4.5				1			HIIT_60	439.815	432.015	448.526	453.475					-7.79948	16.5109	4.94878				1
		Mean	80.3625	84.7563	84.55	83.8222			83.4206	Mean of change	3.85	0.3625	-0.727778			Mean	18			Mean	437.38	442.447	442.333	441.593			440.999	Mean	4.67804	0.437039	-0.74057				18
		SD	13.1449	15.9258	13.9186	13.4361			14.1193	SD of change	9.58121	9.25922	6.70354			8.48964				SD	16.5923	17.8011	17.6688	16.7142			17.2024	SD	11.0004	10.65	8.00889			9.84872
		Total no. of subjects	16	16	18	18	0	0	18	Total no. of subjects	14	16	18	0	0	18				N	16	16	18	18	0	0		N	14	16	18	0	0
		Include which trials?	1	1	1	1	0	0												Include which trials?	1	1	1	1	0	0
		DF	15	15	17	17	0	0	17											DF	15	15	17	17	0	0	Mean	Factor change in mean	1.04789	1.00438	0.992622			Mean
																				Back-transformed mean	79.3447	83.4684	83.3738	82.7587			82.2683	SD of change as a factor	1.11628	1.11238	1.08338			1.1035
																				SD as a ×/÷ factor	1.18048	1.19484	1.19326	1.18192			1.18771	Change in mean (%)	4.78919	0.437995	-0.737835
	For your data, you may have to set max and min values of X and Y axes to appropriate values.																			SD as a CV (%)	18.0483	19.4838	19.3259	18.1921			18.7707	SD of change as CV (%)	11.6283	11.2378	8.33834			10.35
									Measures of reliability via the RAW variable											Total no. of subjects	16	16	18	18	0	0	18	Total no. of subjects	14	16	18	0	0	18
									Raw	Trials	2-1	3-2	4-3	5-4	6-5	Mean											Measures of reliability via the LOG-TRANSFORMED variable
										Change in mean	3.85	0.3625	-0.727778						Clear #NUM! and "delete" from the log-transformed cells to stop them plotting as zeros.								Factors	Trials	2-1	3-2	4-3	5-4	6-5	Mean
										Lower conf. limit	-0.684805	-3.69547	-3.47642						Restore the log-transformation formula to those cells if you enter new data.									Factor change in mean	1.04789	1.00438	0.992622
										Upper conf. limit	8.38481	4.42047	2.02087															Lower conf. limit	0.994729	0.958578	0.960555
										Conf. limits as ±value	4.53481	4.05797	2.74865															Upper conf. limit	1.1039	1.05237	1.02576
										Typical error	6.77494	6.54726	4.74012			6.00308												Conf. limits as ×/÷factor	1.05344	1.04778	1.03338
										Lower conf. limit	5.16561	5.07191	3.72101			5.07904												Factor typical error	1.08089	1.07821	1.05827			1.07212
										Upper conf. limit	10.0635	9.41041	6.63682			7.56224												Lower conf. limit	1.0611	1.06007	1.04546			1.06069
										Conf. limits as approx. ×/÷factor	1.39577	1.36213	1.33552			1.22021												Upper conf. limit	1.12248	1.11431	1.08252			1.09169
										Bias correction factor	1.01923	1.01667	1.01471			1.00701												Conf. limits as approx. ×/÷factor	1.02852	1.02526	1.01757			1.01451
										Smallest effect from pure SD	2.58697	2.67538	2.5664			2.55592												Bias correction factor	1.0015	1.00126	1.00083			1.00049
										Lower conf. limit	1.42441	1.50305	1.54725			1.43227												Smallest effect from pure SD	1.03117	1.03263	1.03301			1.03196
										Upper conf. limit	3.36985	3.4722	3.28312			3.31874												Lower conf. limit	1.0179	1.02419	1.03067			1.01816
										Smallest effect from observed SD	2.92034	2.97865	2.7359			2.82386												Upper conf. limit	1.04042	1.03936	1.0352			1.04153
										Lower conf. limit	2.29248	2.33825	2.14769			2.21674												Smallest effect from observed SD	1.03501	1.0361	1.03499			1.035
										Upper conf. limit	4.08888	4.17051	3.83064			3.95379												Lower conf. limit	1.02659	1.02823	1.02737			1.02738
										Degrees of freedom	13	15	17	0	0	35.65												Upper conf. limit	1.05245	1.0509	1.04934			1.04935
									Standardized (when ICC>0)																			Degrees of freedom	13	15	17	0	0	35.65
										Change in mean	0.297646	0.0270989	-0.0567158														Percents
										Lower conf. limit	-0.0529427	-0.276257	-0.270918															Change in mean (%)	4.78919	0.437995	-0.737835
										Upper conf. limit	0.648234	0.330455	0.157486															Lower conf. limit	-0.527084	-4.14222	-3.94454
										Conf. limits as ±value	0.350588	0.303356	0.214202															Upper conf. limit	10.3896	5.23706	2.57593
										Typical error	0.523775	0.489445	0.369398			0.425169												Conf. limits as approx. ±value	5.45834	4.68964	3.26024
										Lower conf. limit	0.399356	0.379154	0.289978			0.359723												Typical error as a CV (%)	8.08899	7.82149	5.82657			7.21232
										Upper conf. limit	0.778018	0.703482	0.517208			0.535596												Lower conf. limit	6.11016	6.00725	4.54588			6.06917
										Conf. limits as approx. ×/÷factor	1.39577	1.36213	1.33552			1.22021												Upper conf. limit	12.2482	11.4314	8.25202			9.16918
										Bias correction factor	1.01923	1.01667	1.01471			1.00701												Conf. limits as approx. ×/÷factor	1.41582	1.37947	1.34732			1.22914
									Correlations																			Bias correction factor	1.02	1.01731	1.01513			1.00726
										Pearson correlation	0.807682	0.829483	0.887074			0.849131												Smallest effect from pure SD	3.11737	3.26254	3.3011			3.19595
										Lower conf. limit	0.554173	0.623235	0.754501															Lower conf. limit	1.79046	2.41871	3.06732			1.81637
										Upper conf. limit	0.924081	0.927846	0.950092															Upper conf. limit	4.04157	3.93582	3.52009			4.15253
										Bias correction factor	1.01677	1.01266	1.00749															Smallest effect from observed SD	3.50137	3.60981	3.49946			3.50035
										Intraclass correlation (ICC)	0.80482	0.82552	0.893171			0.837193												Lower conf. limit	2.6587	2.82287	2.73689			2.73759
										Lower conf. limit	0.567172	0.628371	0.772736			0.715716												Upper conf. limit	5.24489	5.09047	4.93379			4.93506
										Upper conf. limit	0.912813	0.920717	0.951528			0.918562											Standardized (when ICC>0)
										Effective no. of trials	1.76471	1.88235	2			3.09706												Change in mean	0.304781	0.027226	-0.0456046
										F	8.27673	9.90599	17.7215			16.9258												Lower conf. limit	-0.0344311	-0.263543	-0.247827
										Numerator DF	17	17	17			17												Upper conf. limit	0.643994	0.317995	0.156618
										Denominator DF	13	15	17	0	0	35.65												Conf. limits as ±value	0.339212	0.290769	0.202223
										F lower	3.31245	4.18279	7.80032			8.79719												Typical error	0.506779	0.469136	0.348738			0.404832
										F upper	19.4757	22.86	40.2613			35.9325												Lower conf. limit	0.386398	0.363422	0.273761			0.342517
										Fisher r	1.12033	1.18648	1.40802			1.25303												Upper conf. limit	0.752773	0.674292	0.488282			0.509978
										Fisher SE^-2	11	13	15															Conf. limits as approx. ×/÷factor	1.39577	1.36213	1.33552			1.22021
										Pure variance	167.31	178.942	164.661			163.318												Bias correction factor	1.01923	1.01667	1.01471			1.00701
										SE of pure variance	70.8797	74.452	63.7205			68.1112											Correlations
										LCL	50.7234	56.479	59.8497			51.2847												Pearson correlation	0.815472	0.838932	0.898976			0.859768
										UCL	283.897	301.404	269.471			275.35												Lower conf. limit	0.569786	0.641876	0.778739
																												Upper conf. limit	0.927345	0.932047	0.955509
																												Bias correction factor	1.01618	1.01203	1.00676
																												Intraclass correlation	0.815119	0.837547	0.90376			0.852884
																												Lower conf. limit	0.577014	0.651572	0.793963			0.740806
																												Upper conf. limit	0.924557	0.926429	0.956466			0.926848
																											Measures of reliability of log-transformed variable
																													2-1	3-2	4-3	5-4	6-5	Mean
																												Change in mean	4.67804	0.437039	-0.74057
																												Lower conf. limit	-0.528477	-4.23046	-4.02445
																												Upper conf. limit	9.88456	5.10453	2.54331
																												Typical error	7.77847	7.53068	5.66314			6.9641
																												Lower conf. limit	5.93076	5.83373	4.44558			5.89212
																												Upper conf. limit	11.5542	10.8239	7.92918			8.77286
																												Bias correction factor	1.01923	1.01667	1.01471			1.00701
																												Smallest effect from pure SD	3.06977	3.21045	3.24779			3.14595
																												Lower conf. limit	1.77462	2.38992	3.02121			1.80007
																												Upper conf. limit	3.96203	3.86034	3.45955			4.06863
																												Smallest effect from observed SD	3.44146	3.54618	3.43962			3.44048
																												Lower conf. limit	2.62397	2.78376	2.70011			2.70079
																												Upper conf. limit	5.11197	4.96515	4.81594			4.81715
																												DF	13	15	17	0	0	35.65
																												Stdized change in mean	0.304781	0.027226	-0.0456046
																												Lower conf. limit	-0.0344311	-0.263543	-0.247827
																												Upper conf. limit	0.643994	0.317995	0.156618
																												Stdized typical error	0.506779	0.469136	0.348738			0.404832
																												Lower conf. limit	0.386398	0.363422	0.273761			0.342517
																												Upper conf. limit	0.752773	0.674292	0.488282			0.509978
																												Pearson r	0.815472	0.838932	0.898976			0.859768
																												Lower conf. limit	0.569786	0.641876	0.778739
																												Upper conf. limit	0.927345	0.932047	0.955509
																												Bias correction factor	1.01618	1.01203	1.00676
																												Intraclass r	0.815119	0.837547	0.90376			0.852884
																												Lower conf. limit	0.577014	0.651572	0.793963			0.740806
																												Upper conf. limit	0.924557	0.926429	0.956466			0.926848
																												Effective no. of trials	1.76471	1.88235	2			3.09706
																												F	8.78039	10.7047	19.7813			18.9548
																												Numerator DF	13	17	17			17
																												Denominator DF	13	15	17	0	0	35.65
																												F lower	3.40731	4.52007	8.70699			9.85177
																												F upper	22.6264	24.7033	44.9411			40.24
																												Fisher r	1.14315	1.21756	1.46686			1.29245
																												Fisher SE^-2	11	13	15
																												Pure variance	235.587	257.674	263.703			247.424
																												SE of pure variance	95.3611	69.8428	21.5884			101.175
																												LCL	78.732	142.793	228.193			81.006
																												UCL	392.442	372.555	299.213			413.843

## Sheet: LnRMSSDstanding
	CONSECUTIVE PAIRWISE ANALYSIS OF TRIALS FOR RELIABILITY
	Hover cursor for citation:
	Hover cursor for updates:		2018	2015	2012	2010	2009
	This spreadsheet calculates reliability statistics for consecutive pairs of trials and for the means of these statistics when there are >2 trials.
	For trials spaced at equal intervals, these means are better estimates of test-retest reliability than the more usual ANOVA-based reliablity statistics.
	But see the 1-way and 2-way spreadsheets in this workbook for such analyses.
	The reliability statistics are calculated for raw data and after log transformation.
	See the instructions in dark red to help you decide between which is better for your data.
	The data shown here are what you would expect for countermovement-jump height (best of three jumps) of team-sport athletes in trials separated by only a day or two.
	I generated the data by putting appropriate means and SD into the 2-way spreadsheet.
	Delete and replace the numbers in blue. Stats you might want are in red. Don't change any cells with a colored background.
	Missing values must be blanks or the graphs will display incorrectly. (The X values will plot as consecutive integers.)
	Clear all the "delete" and #NUM! corresponding to missing values. Restore the formula (by copying an adjacent cell) if you restore a missing value or for new data.
	Check the graphs (especially of the change scores) for outliers and non-uniformity of scatter. The log-transformed variables may show less non-uniformity.
	For more than 20 subjects, COPY any number of rows after the first data row and INSERT in the same place without deselecting.
	Do NOT copy and insert the first data row.											Use analysis of RAW data in one or more of the following situations:										Use LOG transformation in one or more of the following situations:
	Double-click on any of the red mean or SD cells to check that you have done this operation properly.											the data can be zero or negative;										the data can only be positive and non-zero;
	Colored boxes should enclose all rows of your data.											the data were measured from an arbitrary reference value;										the between-subject SD or change-score SD is more than ~20% of the mean;
	For less than 20 subjects, delete or clear any unwanted or empty rows.											the magnitude of the error is expected to be similar for all subjects.										the magnitude of the percent or factor error is expected to be similar for all subjects.
	To remove a trial, clear its data, or set the corrresponding "Include which trials?" cell to 0 or blank.
	For more than 6 trials, copy and insert the entire column(s) for Trials 5 and/or 6 and their change scores for the RAW and the LOG data.											Missing values produce delete in the panel of change scores.										Missing values produce #NUM! in the panel of log-transformed data.							Missing values produce delete in the panel of change scores.
	And follow the instructions in the cells indicated by "Hover cursor for >6 trials". If such editing is too difficult for you, contact me.											Clear delete from these cells to stop them plotting as zeros.										Clear #NUM! from these cells to get complete analyses.							Clear delete from these cells to stop them plotting as zeros.
												Copy-paste or drag a corner to restore formulae to those cells if you enter new data.										Copy-paste or drag a corner to restore formulae to those cells if you enter new data.							Copy-paste or -drag to restore formulae to those cells if you enter new data.
		Choose smallest effect:	0.2
		Choose conf. limits (%):	90			Hover cursor for >6 trials:	Read	me				Hover cursor for >6 trials:	Read me	Read	me	Do not							Hover cursor for >6 trials:	Read me	Read	me	Do not			Hover cursor for >6 trials:	Read me	Read	me	Do not
		RAW Data									Change scores of raw data					modify	Any				100*LOG-Transformed Data						modify		Change scores of Log-transformed data					modify	Any
		Trial:	1	2	3	4	5	6	Mean		2-1	3-2	4-3	5-4	6-5	this col.	subject?				1	2	3	4	5	6	this col.		2-1	3-2	4-3	5-4	6-5	this col.	subject?
		HIIT_33	3.857	3.523	3.475	3.547					-0.334	-0.048	0.072				1			HIIT_33	134.989	125.931	124.559	126.61					-9.05768	-1.37184	2.05077				1
		HIIT_34	1.686	0.956	1.361	1.668					-0.73	0.405	0.307				1			HIIT_34	52.2359	-4.49974	30.822	51.1625					-56.7356	35.3217	20.3406				1
		HIIT_36	3.357	3.447	3.456	3.572					0.09	0.009	0.116				1			HIIT_36	121.105	123.75	124.011	127.313					2.64566	0.260756	3.30138				1
		HIIT_37	2.14		3.325	3.453							0.128				1			HIIT_37	76.0806		120.147	123.924							3.77737				1
		HIIT_38	3.114	3.049	2.747	2.688					-0.065	-0.302	-0.059				1			HIIT_38	113.591	111.481	101.051	98.8797					-2.10944	-10.4304	-2.1712				1
		HIIT_42	4.011	3.456	3.894	3.666					-0.555	0.438	-0.228				1			HIIT_42	138.904	124.011	135.944	129.91					-14.8929	11.9325	-6.03358				1
		HIIT_43	3.3	3.336	2.965	3.246					0.036	-0.371	0.281				1			HIIT_43	119.392	120.477	108.688	117.742					1.085	-11.7895	9.05464				1
		HIIT_44	2.708	3.266	2.603	3.054					0.558	-0.663	0.451				1			HIIT_44	99.621	118.357	95.6665	111.645					18.7356	-22.6901	15.9788				1
		HIIT_45	3.592	3.182	3.857	3.321					-0.41	0.675	-0.536				1			HIIT_45	127.871	115.751	134.989	120.027					-12.1199	19.238	-14.9624				1
		HIIT_46	4.199	3.978	4.17	4.41					-0.221	0.192	0.24				1			HIIT_46	143.485	138.078	142.792	148.387					-5.40672	4.71369	5.59587				1
		HIIT_48	2.803	3.03	3.127	3.109					0.227	0.097	-0.018				1			HIIT_48	103.069	110.856	114.007	113.43					7.78723	3.15115	-0.577295				1
		HIIT_49	4.413	3.648	3.666	3.619					-0.765	0.018	-0.047				1			HIIT_49	148.455	129.418	129.91	128.62					-19.0376	0.492208	-1.29034				1
		HIIT_52		1.825	2.092	2.416						0.267	0.324				1			HIIT_52		60.158	73.8121	88.2113						13.6541	14.3993				1
		HIIT_53	3.219		3.011	3.339							0.328				1			HIIT_53	116.907		110.227	120.567							10.3399				1
		HIIT_54	3.704	2.632	2.37	3.025					-1.072	-0.262	0.655				1			HIIT_54	130.941	96.7744	86.289	110.691					-34.1669	-10.4854	24.4021				1
		HIIT_57	2.939	3.314	3.182	2.76					0.375	-0.132	-0.422				1			HIIT_57	107.807	119.816	115.751	101.523					12.0087	-4.0646	-14.2279				1
		HIIT_59		3.552	3.798	3.622						0.246	-0.176				1			HIIT_59		126.751	133.447	128.703						6.69638	-4.74483				1
		HIIT_60	3.914	3.75	3.25	2.996					-0.164	-0.5	-0.254				1			HIIT_60	136.456	132.176	117.865	109.728					-4.2804	-14.3101	-8.13769				1
		Mean	3.30975	3.1215	3.1305	3.19506			3.18765	Mean of change	-0.216429	0.0043125	0.0645556			Mean	18			Mean	116.932	109.33	111.11	114.282			112.901	Mean	-8.25322	1.2699	3.17197				18
		SD	0.739797	0.761635	0.705357	0.589746			0.699122	SD of change	0.463439	0.364826	0.311984			0.378395				SD	25.3888	35.262	26.9502	20.8993			27.4125	SD	19.3389	14.3615	11.1104			14.9475
		Total no. of subjects	16	16	18	18	0	0	18	Total no. of subjects	14	16	18	0	0	18				N	16	16	18	18	0	0		N	14	16	18	0	0
		Include which trials?	1	1	1	1	0	0												Include which trials?	1	1	1	1	0	0
		DF	15	15	17	17	0	0	17											DF	15	15	17	17	0	0	Mean	Factor change in mean	0.920782	1.01278	1.03223			Mean
																				Back-transformed mean	3.2198	2.98412	3.0377	3.1356			3.09258	SD of change as a factor	1.21335	1.15444	1.11751			1.16122
																				SD as a ×/÷ factor	1.28903	1.42279	1.30931	1.23244			1.31538	Change in mean (%)	-7.92182	1.278	3.22281
	For your data, you may have to set max and min values of X and Y axes to appropriate values.																			SD as a CV (%)	28.9028	42.279	30.9312	23.2436			31.5379	SD of change as CV (%)	21.3355	15.444	11.7511			16.1224
									Measures of reliability via the RAW variable											Total no. of subjects	16	16	18	18	0	0	18	Total no. of subjects	14	16	18	0	0	18
									Raw	Trials	2-1	3-2	4-3	5-4	6-5	Mean											Measures of reliability via the LOG-TRANSFORMED variable
										Change in mean	-0.216429	0.0043125	0.0645556						Clear #NUM! and "delete" from the log-transformed cells to stop them plotting as zeros.								Factors	Trials	2-1	3-2	4-3	5-4	6-5	Mean
										Lower conf. limit	-0.435775	-0.155577	-0.0633669						Restore the log-transformation formula to those cells if you enter new data.									Factor change in mean	0.920782	1.01278	1.03223
										Upper conf. limit	0.0029181	0.164202	0.192478															Lower conf. limit	0.840244	0.950999	0.986259
										Conf. limits as ±value	0.219347	0.159889	0.127922															Upper conf. limit	1.00904	1.07857	1.08034
										Typical error	0.327701	0.257971	0.220606			0.267566												Conf. limits as ×/÷factor	1.09585	1.06496	1.04661
										Lower conf. limit	0.249858	0.19984	0.173176			0.22638												Factor typical error	1.14654	1.10689	1.08173			1.11148
										Upper conf. limit	0.486769	0.370783	0.308879			0.33706												Lower conf. limit	1.10989	1.08184	1.06361			1.09355
										Conf. limits as approx. ×/÷factor	1.39577	1.36213	1.33552			1.22021												Upper conf. limit	1.22522	1.15715	1.11628			1.14242
										Bias correction factor	1.01923	1.01667	1.01471			1.00701												Conf. limits as approx. ×/÷factor	1.05067	1.03422	1.02446			1.0221
										Smallest effect from pure SD	0.135101	0.137066	0.122311			0.129179												Bias correction factor	1.00263	1.00169	1.00116			1.00074
										Lower conf. limit	0.0763988	0.0824142	0.0740607			0.0754006												Smallest effect from pure SD	1.05657	1.06061	1.04666			1.05189
										Upper conf. limit	0.175122	0.175449	0.156316			0.166401												Lower conf. limit	1.02544	1.03734	1.03114			1.02989
										Smallest effect from observed SD	0.150159	0.146455	0.130025			0.139824												Upper conf. limit	1.07643	1.07756	1.05837			1.06737
										Lower conf. limit	0.117875	0.114968	0.10207			0.109763												Smallest effect from observed SD	1.06338	1.06423	1.04941			1.05636
										Upper conf. limit	0.210243	0.205058	0.182053			0.195774												Lower conf. limit	1.04797	1.05008	1.03859			1.04398
										Degrees of freedom	13	15	17	0	0	35.65												Upper conf. limit	1.09557	1.09107	1.06986			1.07979
									Standardized (when ICC>0)																			Degrees of freedom	13	15	17	0	0	35.65
										Change in mean	-0.320396	0.00629257	0.10556														Percents
										Lower conf. limit	-0.645111	-0.22701	-0.103616															Change in mean (%)	-7.92182	1.278	3.22281
										Upper conf. limit	0.00431988	0.239595	0.314736															Lower conf. limit	-15.9756	-4.90009	-1.3741
										Conf. limits as ±value	0.324715	0.233302	0.209176															Upper conf. limit	0.903975	7.85743	8.03398
										Typical error	0.485121	0.376417	0.36073			0.382717												Conf. limits as approx. ±value	8.43981	6.37876	4.70404
										Lower conf. limit	0.369884	0.291596	0.283174			0.323806												Typical error as a CV (%)	14.6538	10.6887	8.1731			11.1482
										Upper conf. limit	0.720601	0.541026	0.505072			0.482118												Lower conf. limit	10.9893	8.18449	6.36132			9.35454
										Conf. limits as approx. ×/÷factor	1.39577	1.36213	1.33552			1.22021												Upper conf. limit	22.5225	15.715	11.6276			14.2417
										Bias correction factor	1.01923	1.01667	1.01471			1.00701												Conf. limits as approx. ×/÷factor	1.4316	1.38567	1.35198			1.23387
									Correlations																			Bias correction factor	1.0206	1.01754	1.0153			1.00739
										Pearson correlation	0.806572	0.890887	0.904817			0.877941												Smallest effect from pure SD	5.65695	6.06069	4.6655			5.18872
										Lower conf. limit	0.551962	0.748707	0.790764															Lower conf. limit	2.54425	3.73422	3.11417			2.98932
										Upper conf. limit	0.923614	0.954706	0.958153															Upper conf. limit	7.64334	7.75638	5.83689			6.73661
										Bias correction factor	1.01686	1.00844	1.00639															Smallest effect from observed SD	6.33764	6.42261	4.94126			5.63558
										Intraclass correlation (ICC)	0.828096	0.889489	0.897659			0.868976												Lower conf. limit	4.79673	5.00784	3.8587			4.39774
										Lower conf. limit	0.613604	0.755603	0.781701			0.76701												Upper conf. limit	9.55724	9.10665	6.98618			7.97857
										Upper conf. limit	0.923675	0.950664	0.953625			0.935243											Standardized (when ICC>0)
										Effective no. of trials	1.76471	1.88235	2			3.09706												Change in mean	-0.299968	0.0431635	0.139123
										F	9.50093	16.1508	18.5426			21.5403												Lower conf. limit	-0.632644	-0.170772	-0.0606862
										Numerator DF	17	17	17			17												Upper conf. limit	0.0327079	0.257099	0.338933
										Denominator DF	13	15	17	0	0	35.65												Conf. limits as ±value	0.332676	0.213935	0.199809
										F lower	3.80239	6.81967	8.16173			11.1956												Typical error	0.497013	0.34517	0.344577			0.38557
										F upper	22.3563	37.2711	42.1268			45.729												Lower conf. limit	0.378952	0.26739	0.270494			0.32622
										Fisher r	1.11714	1.42621	1.49817			1.36671												Upper conf. limit	0.738266	0.496115	0.482455			0.485713
										Fisher SE^-2	11	13	15															Conf. limits as approx. ×/÷factor	1.39577	1.36213	1.33552			1.22021
										Pure variance	0.456306	0.46968	0.373997			0.417181												Bias correction factor	1.01923	1.01667	1.01471			1.00701
										SE of pure variance	0.188702	0.182313	0.144008			0.167218											Correlations
										LCL	0.14592	0.169802	0.137125			0.142131												Pearson correlation	0.855305	0.925232	0.927481			0.910762
										UCL	0.766692	0.769557	0.61087			0.69223												Lower conf. limit	0.652504	0.823632	0.838281
																												Upper conf. limit	0.943777	0.969289	0.968328
																												Bias correction factor	1.01305	1.00592	1.00494
																												Intraclass correlation	0.820993	0.90555	0.905846			0.866956
																												Lower conf. limit	0.588987	0.789093	0.798177			0.763694
																												Upper conf. limit	0.927073	0.958018	0.957435			0.934195
																											Measures of reliability of log-transformed variable
																													2-1	3-2	4-3	5-4	6-5	Mean
																												Change in mean	-8.25322	1.2699	3.17197
																												Lower conf. limit	-17.4063	-5.02421	-1.38363
																												Upper conf. limit	0.899914	7.56401	7.72756
																												Typical error	13.6747	10.1551	7.85625			10.5695
																												Lower conf. limit	10.4264	7.86678	6.16718			8.94251
																												Upper conf. limit	20.3124	14.596	10.9998			13.3146
																												Bias correction factor	1.01923	1.01667	1.01471			1.00701
																												Smallest effect from pure SD	5.50274	5.88413	4.55994			5.05859
																												Lower conf. limit	2.51243	3.66619	3.06666			2.94551
																												Upper conf. limit	7.36532	7.47027	5.67289			6.5194
																												Smallest effect from observed SD	6.14491	6.22479	4.82306			5.4825
																												Lower conf. limit	4.68524	4.88648	3.78611			4.30378
																												Upper conf. limit	9.12769	8.71557	6.75294			7.67626
																												DF	13	15	17	0	0	35.65
																												Stdized change in mean	-0.299968	0.0431635	0.139123
																												Lower conf. limit	-0.632644	-0.170772	-0.0606862
																												Upper conf. limit	0.0327079	0.257099	0.338933
																												Stdized typical error	0.497013	0.34517	0.344577			0.38557
																												Lower conf. limit	0.378952	0.26739	0.270494			0.32622
																												Upper conf. limit	0.738266	0.496115	0.482455			0.485713
																												Pearson r	0.855305	0.925232	0.927481			0.910762
																												Lower conf. limit	0.652504	0.823632	0.838281
																												Upper conf. limit	0.943777	0.969289	0.968328
																												Bias correction factor	1.01305	1.00592	1.00494
																												Intraclass r	0.820993	0.90555	0.905846			0.866956
																												Lower conf. limit	0.588987	0.789093	0.798177			0.763694
																												Upper conf. limit	0.927073	0.958018	0.957435			0.934195
																												Effective no. of trials	1.76471	1.88235	2			3.09706
																												F	9.09358	19.0472	20.2418			21.1815
																												Numerator DF	13	17	17			17
																												Denominator DF	13	15	17	0	0	35.65
																												F lower	3.52885	8.04267	8.90966			11.0091
																												F upper	23.4335	43.9551	45.9872			44.9671
																												Fisher r	1.27559	1.62421	1.64006			1.53198
																												Fisher SE^-2	11	13	15
																												Pure variance	757.002	865.574	519.826			639.733
																												SE of pure variance	364.285	321.944	173.095			257.064
																												LCL	157.807	336.024	235.11			216.9
																												UCL	1356.2	1395.12	804.542			1062.57

## Sheet: LnRMSSD-RRstanding
	CONSECUTIVE PAIRWISE ANALYSIS OF TRIALS FOR RELIABILITY
	Hover cursor for citation:
	Hover cursor for updates:		2018	2015	2012	2010	2009
	This spreadsheet calculates reliability statistics for consecutive pairs of trials and for the means of these statistics when there are >2 trials.
	For trials spaced at equal intervals, these means are better estimates of test-retest reliability than the more usual ANOVA-based reliablity statistics.
	But see the 1-way and 2-way spreadsheets in this workbook for such analyses.
	The reliability statistics are calculated for raw data and after log transformation.
	See the instructions in dark red to help you decide between which is better for your data.
	The data shown here are what you would expect for countermovement-jump height (best of three jumps) of team-sport athletes in trials separated by only a day or two.
	I generated the data by putting appropriate means and SD into the 2-way spreadsheet.
	Delete and replace the numbers in blue. Stats you might want are in red. Don't change any cells with a colored background.
	Missing values must be blanks or the graphs will display incorrectly. (The X values will plot as consecutive integers.)
	Clear all the "delete" and #NUM! corresponding to missing values. Restore the formula (by copying an adjacent cell) if you restore a missing value or for new data.
	Check the graphs (especially of the change scores) for outliers and non-uniformity of scatter. The log-transformed variables may show less non-uniformity.
	For more than 20 subjects, COPY any number of rows after the first data row and INSERT in the same place without deselecting.
	Do NOT copy and insert the first data row.											Use analysis of RAW data in one or more of the following situations:										Use LOG transformation in one or more of the following situations:
	Double-click on any of the red mean or SD cells to check that you have done this operation properly.											the data can be zero or negative;										the data can only be positive and non-zero;
	Colored boxes should enclose all rows of your data.											the data were measured from an arbitrary reference value;										the between-subject SD or change-score SD is more than ~20% of the mean;
	For less than 20 subjects, delete or clear any unwanted or empty rows.											the magnitude of the error is expected to be similar for all subjects.										the magnitude of the percent or factor error is expected to be similar for all subjects.
	To remove a trial, clear its data, or set the corrresponding "Include which trials?" cell to 0 or blank.
	For more than 6 trials, copy and insert the entire column(s) for Trials 5 and/or 6 and their change scores for the RAW and the LOG data.											Missing values produce delete in the panel of change scores.										Missing values produce #NUM! in the panel of log-transformed data.							Missing values produce delete in the panel of change scores.
	And follow the instructions in the cells indicated by "Hover cursor for >6 trials". If such editing is too difficult for you, contact me.											Clear delete from these cells to stop them plotting as zeros.										Clear #NUM! from these cells to get complete analyses.							Clear delete from these cells to stop them plotting as zeros.
												Copy-paste or drag a corner to restore formulae to those cells if you enter new data.										Copy-paste or drag a corner to restore formulae to those cells if you enter new data.							Copy-paste or -drag to restore formulae to those cells if you enter new data.
		Choose smallest effect:	0.2
		Choose conf. limits (%):	90			Hover cursor for >6 trials:	Read	me				Hover cursor for >6 trials:	Read me	Read	me	Do not							Hover cursor for >6 trials:	Read me	Read	me	Do not			Hover cursor for >6 trials:	Read me	Read	me	Do not
		RAW Data									Change scores of raw data					modify	Any				100*LOG-Transformed Data						modify		Change scores of Log-transformed data					modify	Any
		Trial:	1	2	3	4	5	6	Mean		2-1	3-2	4-3	5-4	6-5	this col.	subject?				1	2	3	4	5	6	this col.		2-1	3-2	4-3	5-4	6-5	this col.	subject?
		HIIT_33	4.956	5.247	4.926	5.185					0.291	-0.321	0.259				1			HIIT_33	160.06	165.766	159.453	164.577					5.70575	-6.31292	5.12425				1
		HIIT_34	2.99	2.015	2.428	2.834					-0.975	0.413	0.406				1			HIIT_34	109.527	70.0619	88.7068	104.169					-39.4654	18.6449	15.4621				1
		HIIT_36	4.692	4.794	5.139	4.813					0.102	0.345	-0.326				1			HIIT_36	154.586	156.737	163.686	157.132					2.15062	6.94934	-6.55379				1
		HIIT_37	3.085		4.059	4.196							0.137				1			HIIT_37	112.655		140.094	143.413							3.31951				1
		HIIT_38	3.933	3.828	3.897	3.86					-0.105	0.069	-0.037				1			HIIT_38	136.94	134.234	136.021	135.067					-2.706	1.78646	-0.953984				1
		HIIT_42	5.069	4.881	5.055	4.721					-0.188	0.174	-0.334				1			HIIT_42	162.314	158.535	162.038	155.202					-3.77934	3.50277	-6.83572				1
		HIIT_43	4.219	4.064	3.959	4.044					-0.155	-0.105	0.085				1			HIIT_43	143.96	140.217	137.599	139.723					-3.74304	-2.61762	2.12428				1
		HIIT_44	3.909	4.817	4.442	4.749					0.908	-0.375	0.307				1			HIIT_44	136.328	157.215	149.11	155.793					20.887	-8.10466	6.68293				1
		HIIT_45	3.807	3.7	3.652	3.724					-0.107	-0.048	0.072				1			HIIT_45	133.684	130.833	129.527	131.48					-2.85087	-1.30579	1.95234				1
		HIIT_46	3.973	3.903	3.859	3.92					-0.07	-0.044	0.061				1			HIIT_46	137.952	136.175	135.041	136.609					-1.7776	-1.13374	1.56836				1
		HIIT_48	4.371	4.403	4.525	4.343					0.032	0.122	-0.182				1			HIIT_48	147.499	148.229	150.962	146.857					0.729431	2.73315	-4.10522				1
		HIIT_49	4.608	4.343	4.526	4.19					-0.265	0.183	-0.336				1			HIIT_49	152.779	146.857	150.984	143.27					-5.92286	4.12732	-7.71378				1
		HIIT_52		3.305	3.55	4.096						0.245	0.546				1			HIIT_52		119.544	126.695	141.001						7.15111	14.3063				1
		HIIT_53	4.436		4.258	4.281							0.023				1			HIIT_53	148.975		144.88	145.419							0.538706				1
		HIIT_54	4.146	3.865	3.701	4.221					-0.281	-0.164	0.52				1			HIIT_54	142.214	135.196	130.86	144.007					-7.01823	-4.33586	13.1469				1
		HIIT_57	4.817	4.851	4.937	4.96					0.034	0.086	0.023				1			HIIT_57	157.215	157.918	159.676	160.141					0.703354	1.7573	0.464788				1
		HIIT_59		4.561	4.73	4.898						0.169	0.168				1			HIIT_59		151.754	155.393	158.883						3.63833	3.49018				1
		HIIT_60	5.224	4.617	4.77	4.62					-0.607	0.153	-0.15				1			HIIT_60	165.326	152.975	156.235	153.039					-12.3518	3.26012	-3.19516				1
		Mean	4.26469	4.19963	4.24517	4.31417			4.25731	Mean of change	-0.099	0.056375	0.069			Mean	18			Mean	143.876	141.39	143.164	145.321			143.485	Mean	-3.53136	1.85876	2.15684				18
		SD	0.645757	0.785949	0.682717	0.557024			0.669878	SD of change	0.42422	0.220208	0.272341			0.310117				SD	16.0716	22.7451	18.0319	13.9511			17.8845	SD	12.8339	6.28693	6.92573			8.88133
		Total no. of subjects	16	16	18	18	0	0	18	Total no. of subjects	14	16	18	0	0	18				N	16	16	18	18	0	0		N	14	16	18	0	0
		Include which trials?	1	1	1	1	0	0												Include which trials?	1	1	1	1	0	0
		DF	15	15	17	17	0	0	17											DF	15	15	17	17	0	0	Mean	Factor change in mean	0.965303	1.01876	1.0218			Mean
																				Back-transformed mean	4.21547	4.11197	4.18557	4.27683			4.19903	SD of change as a factor	1.13694	1.06489	1.07171			1.09288
																				SD as a ×/÷ factor	1.17435	1.2554	1.1976	1.14971			1.19584	Change in mean (%)	-3.46974	1.87614	2.18026
	For your data, you may have to set max and min values of X and Y axes to appropriate values.																			SD as a CV (%)	17.4351	25.5396	19.7599	14.9712			19.5836	SD of change as CV (%)	13.6938	6.48877	7.1712			9.28766
									Measures of reliability via the RAW variable											Total no. of subjects	16	16	18	18	0	0	18	Total no. of subjects	14	16	18	0	0	18
									Raw	Trials	2-1	3-2	4-3	5-4	6-5	Mean											Measures of reliability via the LOG-TRANSFORMED variable
										Change in mean	-0.099	0.056375	0.069						Clear #NUM! and "delete" from the log-transformed cells to stop them plotting as zeros.								Factors	Trials	2-1	3-2	4-3	5-4	6-5	Mean
										Lower conf. limit	-0.299784	-0.0401338	-0.0426679						Restore the log-transformation formula to those cells if you enter new data.									Factor change in mean	0.965303	1.01876	1.0218
										Upper conf. limit	0.101784	0.152884	0.180668															Lower conf. limit	0.908413	0.991074	0.993194
										Conf. limits as ±value	0.200784	0.0965088	0.111668															Upper conf. limit	1.02576	1.04722	1.05124
										Typical error	0.299969	0.15571	0.192574			0.219286												Conf. limits as ×/÷factor	1.06263	1.02794	1.0288
										Lower conf. limit	0.228714	0.120623	0.151171			0.185532												Factor typical error	1.09499	1.04546	1.05019			1.06481
										Upper conf. limit	0.445576	0.223803	0.269631			0.276241												Lower conf. limit	1.07164	1.03504	1.03919			1.05457
										Conf. limits as approx. ×/÷factor	1.39577	1.36213	1.33552			1.22021												Upper conf. limit	1.14431	1.06598	1.07097			1.08232
										Bias correction factor	1.01923	1.01667	1.01471			1.00701												Conf. limits as approx. ×/÷factor	1.03335	1.01484	1.01518			1.01307
										Smallest effect from pure SD	0.130748	0.143238	0.118508			0.126594												Bias correction factor	1.00175	1.00074	1.00072			1.00044
										Lower conf. limit	0.0751864	0.0916982	0.072965			0.0768971												Smallest effect from pure SD	1.03557	1.04057	1.0312			1.03406
										Upper conf. limit	0.168929	0.180625	0.150879			0.161675												Lower conf. limit	1.01808	1.02899				1.02023
										Smallest effect from observed SD	0.143855	0.146584	0.12461			0.133976												Upper conf. limit	1.04715	1.04964				1.04386
										Lower conf. limit	0.112927	0.115069	0.0978189			0.105171												Smallest effect from observed SD	1.04017	1.0416	1.03277			1.03642
										Upper conf. limit	0.201417	0.205238	0.174471			0.187584												Lower conf. limit	1.03049	1.03251	1.02563			1.02848
										Degrees of freedom	13	15	17	0	0	35.65												Upper conf. limit	1.06025	1.05872	1.04618			1.05136
									Standardized (when ICC>0)																			Degrees of freedom	13	15	17	0	0	35.65
										Change in mean	-0.151436	0.0787154	0.116448														Percents
										Lower conf. limit	-0.458568	-0.0560381	-0.0720084															Change in mean (%)	-3.46974	1.87614	2.18026
										Upper conf. limit	0.155695	0.213469	0.304904															Lower conf. limit	-9.15874	-0.892561	-0.680591
										Conf. limits as ±value	0.307131	0.134753	0.188456															Upper conf. limit	2.57555	4.72219	5.12352
										Typical error	0.45885	0.217416	0.324998			0.327352												Conf. limits as approx. ±value	5.86715	2.80738	2.90206
										Lower conf. limit	0.349854	0.168424	0.255124			0.276963												Typical error as a CV (%)	9.49944	4.54583	5.01913			6.48144
										Upper conf. limit	0.681579	0.312493	0.455042			0.412374												Lower conf. limit	7.16425	3.50377	3.91919			5.45707
										Conf. limits as approx. ×/÷factor	1.39577	1.36213	1.33552			1.22021												Upper conf. limit	14.4307	6.59814	7.09735			8.2325
										Bias correction factor	1.01923	1.01667	1.01471			1.00701												Conf. limits as approx. ×/÷factor	1.41925	1.37228	1.3457			1.22825
									Correlations																			Bias correction factor	1.02013	1.01705	1.01507			1.00724
										Pearson correlation	0.863734	0.96355	0.927797			0.930884												Smallest effect from pure SD	3.55731	4.05747	3.11953			3.40585
										Lower conf. limit	0.67065	0.911629	0.838953															Lower conf. limit	1.80794	2.89858				2.02307
										Upper conf. limit	0.947199	0.985202	0.968469															Upper conf. limit	4.715	4.96423				4.38551
										Bias correction factor	1.01237	1.00296	1.00492															Smallest effect from observed SD	4.0172	4.15966	3.27677			3.64165
										Intraclass correlation (ICC)	0.843566	0.960481	0.915437			0.904914												Lower conf. limit	3.04857	3.25099	2.56333			2.84767
										Lower conf. limit	0.64517	0.908722	0.817687			0.827327												Upper conf. limit	6.02497	5.87218	4.61781			5.13569
										Upper conf. limit	0.930822	0.982693	0.961876			0.953631											Standardized (when ICC>0)
										Effective no. of trials	1.76471	1.88235	2			3.09706												Change in mean	-0.202052	0.0934682	0.140425
										F	10.5161	46.749	22.6511			30.474												Lower conf. limit	-0.549602	-0.0450841	-0.0444628
										Numerator DF	17	17	17			17												Upper conf. limit	0.145498	0.23202	0.325313
										Denominator DF	13	15	17	0	0	35.65												Conf. limits as ±value	0.34755	0.138552	0.184888
										F lower	4.20868	19.7397	9.97016			15.8389												Typical error	0.519235	0.223545	0.318845			0.351144
										F upper	24.7451	107.882	51.4609			64.6948												Lower conf. limit	0.395895	0.173172	0.250294			0.297093
										Fisher r	1.30787	1.99328	1.64233			1.66498												Upper conf. limit	0.771276	0.321302	0.446427			0.442346
										Fisher SE^-2	11	13	15															Conf. limits as approx. ×/÷factor	1.39577	1.36213	1.33552			1.22021
										Pure variance	0.427377	0.512925	0.351104			0.400651												Bias correction factor	1.01923	1.01667	1.01471			1.00701
										SE of pure variance	0.173907	0.184035	0.132539			0.153705											Correlations
										LCL	0.141325	0.210214	0.133097			0.147829												Pearson correlation	0.881809	0.971554	0.941533			0.943648
										UCL	0.713429	0.815636	0.569111			0.653472												Lower conf. limit	0.710355	0.930632	0.868438
																												Upper conf. limit	0.954473	0.988479	0.97457
																												Bias correction factor	1.01087	1.00233	1.00402
																												Intraclass correlation	0.80758	0.958306	0.918373			0.890222
																												Lower conf. limit	0.561769	0.903829	0.823703			0.802362
																												Upper conf. limit	0.921315	0.98173	0.963231			0.946174
																											Measures of reliability of log-transformed variable
																													2-1	3-2	4-3	5-4	6-5	Mean
																												Change in mean	-3.53136	1.85876	2.15684
																												Lower conf. limit	-9.60566	-0.896568	-0.682918
																												Upper conf. limit	2.54294	4.61409	4.99659
																												Typical error	9.07493	4.44553	4.89723			6.28005
																												Lower conf. limit	6.91925	3.44379	3.84434			5.31337
																												Upper conf. limit	13.48	6.38959	6.8568			7.91115
																												Bias correction factor	1.01923	1.01667	1.01471			1.00701
																												Smallest effect from pure SD	3.4955	3.97731	3.07186			3.34913
																												Lower conf. limit	1.79179	2.85736	#NUM!			2.00288
																												Upper conf. limit	4.60722	4.84495	#NUM!			4.29207
																												Smallest effect from observed SD	3.93861	4.07548	3.22423			3.57691
																												Lower conf. limit	3.00303	3.19926	2.53103			2.80788
																												Upper conf. limit	5.85044	5.70623	4.51436			5.00816
																												DF	13	15	17	0	0	35.65
																												Stdized change in mean	-0.202052	0.0934682	0.140425
																												Lower conf. limit	-0.549602	-0.0450841	-0.0444628
																												Upper conf. limit	0.145498	0.23202	0.325313
																												Stdized typical error	0.519235	0.223545	0.318845			0.351144
																												Lower conf. limit	0.395895	0.173172	0.250294			0.297093
																												Upper conf. limit	0.771276	0.321302	0.446427			0.442346
																												Pearson r	0.881809	0.971554	0.941533			0.943648
																												Lower conf. limit	0.710355	0.930632	0.868438
																												Upper conf. limit	0.954473	0.988479	0.97457
																												Bias correction factor	1.01087	1.00233	1.00402
																												Intraclass r	0.80758	0.958306	0.918373			0.890222
																												Lower conf. limit	0.561769	0.903829	0.823703			0.802362
																												Upper conf. limit	0.921315	0.98173	0.963231			0.946174
																												Effective no. of trials	1.76471	1.88235	2			3.09706
																												F	8.4064	44.2647	23.5016			26.115
																												Numerator DF	13	17	17			17
																												Denominator DF	13	15	17	0	0	35.65
																												F lower	3.26218	18.6907	10.3445			13.5733
																												F upper	21.6627	102.149	53.3932			55.4408
																												Fisher r	1.38384	2.11929	1.75139			1.77036
																												Fisher SE^-2	11	13	15
																												Pure variance	305.462	395.475	235.908			280.417
																												SE of pure variance	136.911	116.34	#NUM!			109.511
																												LCL	80.2631	204.113	#NUM!			100.288
																												UCL	530.662	586.837	#NUM!			460.546
