# Supplementary material for: Heart Rate Variability Monitoring During Strength and High-Intensity Interval Training Overload Microcycles
Source: Front Physiol. 2019 May 22;10:582. doi: 10.3389/fphys.2019.00582 (PMC6538885; doi:10.3389/fphys.2019.00582)
Supplement: Data Sheet 2.zip — Data analysis and statistical analysis. [file Data_Sheet_2.zip › Data analysis and statistical analysis/Speadsheets_reliability, SWC_pooled ST+HIIT.xls]

## Sheet: Instructions
	Instructions
	-Baseline raw data are provided in cells D30:G66
	-mean typical error (TE) with 90% confidence limits can be found in cells Q81:Q83 for absolute values, and in cells AI99:AI101 for percentage values
	-mean smallest worthwhile change (SWC) with 90% confidence limits can be found in cells Q89:Q91 for absolute values, and in cells AI107:AI109 for percentage-values
	Reference:
	Hopkins WG (2015). Spreadsheets for analysis of validity and reliability. Sportscience 19, 36-42 (sportsci.org/2015/ValidRely.htm)

## Sheet: HRsupine
	CONSECUTIVE PAIRWISE ANALYSIS OF TRIALS FOR RELIABILITY
	Hover cursor for citation:
	Hover cursor for updates:		2018	2015	2012	2010	2009
	This spreadsheet calculates reliability statistics for consecutive pairs of trials and for the means of these statistics when there are >2 trials.
	For trials spaced at equal intervals, these means are better estimates of test-retest reliability than the more usual ANOVA-based reliablity statistics.
	But see the 1-way and 2-way spreadsheets in this workbook for such analyses.
	The reliability statistics are calculated for raw data and after log transformation.
	See the instructions in dark red to help you decide between which is better for your data.
	The data shown here are what you would expect for countermovement-jump height (best of three jumps) of team-sport athletes in trials separated by only a day or two.
	I generated the data by putting appropriate means and SD into the 2-way spreadsheet.
	Delete and replace the numbers in blue. Stats you might want are in red. Don't change any cells with a colored background.
	Missing values must be blanks or the graphs will display incorrectly. (The X values will plot as consecutive integers.)
	Clear all the "delete" and #NUM! corresponding to missing values. Restore the formula (by copying an adjacent cell) if you restore a missing value or for new data.
	Check the graphs (especially of the change scores) for outliers and non-uniformity of scatter. The log-transformed variables may show less non-uniformity.
	For more than 20 subjects, COPY any number of rows after the first data row and INSERT in the same place without deselecting.
	Do NOT copy and insert the first data row.											Use analysis of RAW data in one or more of the following situations:										Use LOG transformation in one or more of the following situations:
	Double-click on any of the red mean or SD cells to check that you have done this operation properly.											the data can be zero or negative;										the data can only be positive and non-zero;
	Colored boxes should enclose all rows of your data.											the data were measured from an arbitrary reference value;										the between-subject SD or change-score SD is more than ~20% of the mean;
	For less than 20 subjects, delete or clear any unwanted or empty rows.											the magnitude of the error is expected to be similar for all subjects.										the magnitude of the percent or factor error is expected to be similar for all subjects.
	To remove a trial, clear its data, or set the corrresponding "Include which trials?" cell to 0 or blank.
	For more than 6 trials, copy and insert the entire column(s) for Trials 5 and/or 6 and their change scores for the RAW and the LOG data.											Missing values produce delete in the panel of change scores.										Missing values produce #NUM! in the panel of log-transformed data.							Missing values produce delete in the panel of change scores.
	And follow the instructions in the cells indicated by "Hover cursor for >6 trials". If such editing is too difficult for you, contact me.											Clear delete from these cells to stop them plotting as zeros.										Clear #NUM! from these cells to get complete analyses.							Clear delete from these cells to stop them plotting as zeros.
												Copy-paste or drag a corner to restore formulae to those cells if you enter new data.										Copy-paste or drag a corner to restore formulae to those cells if you enter new data.							Copy-paste or -drag to restore formulae to those cells if you enter new data.
		Choose smallest effect:	0.2
		Choose conf. limits (%):	90			Hover cursor for >6 trials:	Read	me				Hover cursor for >6 trials:	Read me	Read	me	Do not							Hover cursor for >6 trials:	Read me	Read	me	Do not			Hover cursor for >6 trials:	Read me	Read	me	Do not
		RAW Data									Change scores of raw data					modify	Any				100*LOG-Transformed Data						modify		Change scores of Log-transformed data					modify	Any
		Trial:	1	2	3	4	5	6	Mean		2-1	3-2	4-3	5-4	6-5	this col.	subject?				1	2	3	4	5	6	this col.		2-1	3-2	4-3	5-4	6-5	this col.	subject?
		ST_1	55.9	57.9	56.7	59					2	-1.2	2.3				1			ST_1	402.356	405.872	403.777	407.754					3.5153	-2.09432	3.97632				1
		ST_2	72.1	75.1	79.5	77					3	4.4	-2.5				1			ST_2	427.805	431.882	437.576	434.381					4.07665	5.69365	-3.19516				1
		ST_3	49.4	52.1	63.6	64.4					2.7	11.5	0.8				1			ST_3	389.995	395.316	415.261	416.511					5.32145	19.9449	1.25002				1
		ST_4	53.9	52.1	49.5	48.4					-1.8	-2.6	-1.1				1			ST_4	398.713	395.316	390.197	387.95					-3.39655	-5.11923	-2.24729				1
		ST_5	59.5	58.4	48.9	48.7					-1.1	-9.5	-0.2				1			ST_5	408.598	406.732	388.978	388.568					-1.86604	-17.7538	-0.409837				1
		ST_6	57.1	69.1	63.2	65.3					12	-5.9	2.1				1			ST_6	404.48	423.555	414.63	417.899					19.0751	-8.92504	3.26877				1
		ST_7	56.1	57.1	61.9	56.8					1	4.8	-5.1				1			ST_7	402.714	404.48	412.552	403.954					1.76683	8.07161	-8.59839				1
		ST_8	50.8		49.8	48.9							-0.9				1			ST_8	392.79		390.801	388.978							-1.82376				1
		ST_10		64.1	63.5	66.2						-0.6	2.7				1			ST_10		416.044	415.104	419.268						-0.940446	4.16406				1
		ST_13	64.3	61.5	52.6	56.8					-2.8	-8.9	4.2				1			ST_13	416.356	411.904	396.272	403.954					-4.45225	-15.6321	7.68202				1
		ST_14	58.4	69.5	70.4	67.8					11.1	0.9	-2.6				1			ST_14	406.732	424.133	425.419	421.656					17.4011	1.28665	-3.76311				1
		ST_15		58.1	64.4	63.8						6.3	-0.6				1			ST_15		406.217	416.511	415.575						10.2948	-0.936044				1
		ST_16	58.9	62.7	67.4	62					3.8	4.7	-5.4				1			ST_16	407.584	413.836	421.065	412.713					6.25204	7.22836	-8.35106				1
		ST_19	66.8	64.9	66.9	68.1					-1.9	2	1.2				1			ST_19	420.17	417.285	420.32	422.098					-2.88555	3.03513	1.77782				1
		ST_21	64.7	59.8	64	62.7					-4.9	4.2	-1.3				1			ST_21	416.976	409.101	415.888	413.836					-7.87555	6.78774	-2.05216				1
		ST_22	64.5	65.3	69.9	63.1					0.8	4.6	-6.8				1			ST_22	416.667	417.899	424.707	414.472					1.23268	6.80736	-10.2345				1
		ST_28	50.9	58.1	58.2	58.8					7.2	0.1	0.6				1			ST_28	392.986	406.217	406.389	407.414					13.2303	0.171969	1.02565				1
		ST_30	51.6	51.3	52	43.9					-0.3	0.7	-8.1				1			ST_30	394.352	393.769	395.124	378.191					-0.583092	1.3553	-16.9329				1
		ST_31	56.9	55.7	64.2	62					-1.2	8.5	-2.2				1			ST_31	404.13	401.998	416.2	412.713					-2.13152	14.2023	-3.48688				1
		HIIT_33	54.5	54.7	53.8	56.9					0.2	-0.9	3.1				1			HIIT_33	399.82	400.186	398.527	404.13					0.366301	-1.65902	5.60219				1
		HIIT_34	68.3	74.4	84.8	83.7					6.1	10.4	-1.1				1			HIIT_34	422.391	430.946	444.03	442.724					8.55462	13.084	-1.30566				1
		HIIT_36	60.5	57.8	59.5	61.4					-2.7	1.7	1.9				1			HIIT_36	410.264	405.699	408.598	411.741					-4.56546	2.89875	3.14335				1
		HIIT_37	54.4		52.9	52.2							-0.7				1			HIIT_37	399.636		396.84	395.508							-1.33208				1
		HIIT_38	58.9	52.1	58.6	62.7					-6.8	6.5	4.1				1			HIIT_38	407.584	395.316	407.073	413.836					-12.2676	11.757	6.76268				1
		HIIT_42	54.8	54.5	52.7	54.9					-0.3	-1.8	2.2				1			HIIT_42	400.369	399.82	396.462	400.551					-0.548949	-3.35852	4.08979				1
		HIIT_43	67.5	62.1	69.2	61.7					-5.4	7.1	-7.5				1			HIIT_43	421.213	412.875	423.7	412.228					-8.33816	10.8255	-11.4717				1
		HIIT_44	59.6	55.1	58.1	65.8					-4.5	3	7.7				1			HIIT_44	408.766	400.915	406.217	418.662					-7.85059	5.30159	12.4454				1
		HIIT_45	53.8	52.4	56.7	50.3					-1.4	4.3	-6.4				1			HIIT_45	398.527	395.891	403.777	391.801					-2.63669	7.88676	-11.9769				1
		HIIT_46	59	55.1	50	52.7					-3.9	-5.1	2.7				1			HIIT_46	407.754	400.915	391.202	396.462					-6.83877	-9.71267	5.25925				1
		HIIT_48	50	53.4	50.6	53.6					3.4	-2.8	3				1			HIIT_48	391.202	397.781	392.395	398.155					6.57877	-5.38592	5.75975				1
		HIIT_49	47.2	46.1	48.7	48.1					-1.1	2.6	-0.6				1			HIIT_49	385.439	383.081	388.568	387.328					-2.35809	5.48661	-1.23969				1
		HIIT_52		57.5	58.8	61.9						1.3	3.1				1			HIIT_52		405.178	407.414	412.552						2.23569	5.13783				1
		HIIT_53	58.2		57.6	56.7							-0.9				1			HIIT_53	406.389		405.352	403.777							-1.57484				1
		HIIT_54	55.3	58.8	65.9	61.9					3.5	7.1	-4				1			HIIT_54	401.277	407.414	418.814	412.552					6.13689	11.3997	-6.26183				1
		HIIT_57	67.1	68.3	65.1	64.5					1.2	-3.2	-0.6				1			HIIT_57	420.618	422.391	417.592	416.667					1.77257	-4.79852	-0.925933				1
		HIIT_59		49.5	45.2	49.5						-4.3	4.3				1			HIIT_59		390.197	381.11	390.197						-9.08756	9.08756				1
		HIIT_60	52.4	50.3	53.4	56.7					-2.1	3.1	3.3				1			HIIT_60	395.891	391.801	397.781	403.777					-4.09015	5.98057	5.99635				1
		Mean	57.9788	58.6735	59.6811	59.4297			58.9738	Mean of change	0.526667	1.55882	-0.251351			Mean	37			Mean	405.471	406.528	407.898	407.582			406.917	Mean	0.753184	2.27261	-0.315971				37
		SD	6.15552	7.01117	8.74433	8.14729			7.63059	SD of change	4.46001	5.07311	3.68779			4.42137				SD	10.4804	11.6711	14.2486	13.5543			12.6527	SD	7.36249	8.57175	6.40579			7.47368
		Total no. of subjects	33	34	37	37	0	0	37	Total no. of subjects	30	34	37	0	0	37				N	33	34	37	37	0	0		N	30	34	37	0	0
		Include which trials?	1	1	1	1	0	0												Include which trials?	1	1	1	1	0	0
		DF	32	33	36	36	0	0	36											DF	32	33	36	36	0	0	Mean	Factor change in mean	1.00756	1.02299	0.996845			Mean
																				Back-transformed mean	57.6685	58.2814	59.0852	58.8988			58.5083	SD of change as a factor	1.0764	1.0895	1.06615			1.0776
																				SD as a ×/÷ factor	1.11049	1.12379	1.15314	1.14516			1.13488	Change in mean (%)	0.756027	2.29863	-0.315472
	For your data, you may have to set max and min values of X and Y axes to appropriate values.																			SD as a CV (%)	11.0493	12.3795	15.3137	14.5158			13.4881	SD of change as CV (%)	7.6403	8.94985	6.61541			7.76005
									Measures of reliability via the RAW variable											Total no. of subjects	33	34	37	37	0	0	37	Total no. of subjects	30	34	37	0	0	37
									Raw	Trials	2-1	3-2	4-3	5-4	6-5	Mean											Measures of reliability via the LOG-TRANSFORMED variable
										Change in mean	0.526667	1.55882	-0.251351						Clear #NUM! and "delete" from the log-transformed cells to stop them plotting as zeros.								Factors	Trials	2-1	3-2	4-3	5-4	6-5	Mean
										Lower conf. limit	-0.856903	0.0864176	-1.27491						Restore the log-transformation formula to those cells if you enter new data.									Factor change in mean	1.00756	1.02299	0.996845
										Upper conf. limit	1.91024	3.03123	0.772211															Lower conf. limit	0.984809	0.99785	0.979278
										Conf. limits as ±value	1.38357	1.47241	1.02356															Upper conf. limit	1.03084	1.04876	1.01473
										Typical error	3.1537	3.58723	2.60766			3.12638												Conf. limits as ×/÷factor	1.0231	1.02519	1.01794
										Lower conf. limit	2.60336	2.99314	2.19091			2.77266												Factor typical error	1.05344	1.06249	1.04634			1.05427
										Upper conf. limit	4.03581	4.51119	3.24352			3.61965												Lower conf. limit	1.04391	1.05187	1.03879			1.04798
										Conf. limits as approx. ×/÷factor	1.24508	1.22767	1.21674			1.14258												Upper conf. limit	1.06889	1.0792	1.05796			1.0631
										Bias correction factor	1.00862	1.00758	1.00694			1.00323												Conf. limits as approx. ×/÷factor	1.01189	1.01291	1.00918			1.00718
										Smallest effect from pure SD	1.16042	1.42176	1.60774			1.39215												Bias correction factor	1.00045	1.00046	1.00031			1.00017
										Lower conf. limit	0.832149	1.02981	1.21749			1.01886												Smallest effect from pure SD	1.0198	1.02345	1.02664			1.02326
										Upper conf. limit	1.41445	1.72694	1.92026			1.68466												Lower conf. limit						1.01691
										Smallest effect from observed SD	1.32076	1.59253	1.69022			1.52612												Upper conf. limit						1.02825
										Lower conf. limit	1.10968	1.33801	1.42009			1.28222												Smallest effect from observed SD	1.02245	1.0265	1.0282			1.02563
										Upper conf. limit	1.64282	1.98086	2.10237			1.89825												Lower conf. limit	1.0185	1.02222	1.02364			1.02149
										Degrees of freedom	29	33	36	0	0	77.4597												Upper conf. limit	1.02882	1.03307	1.0352			1.03198
									Standardized (when ICC>0)																			Degrees of freedom	29	33	36	0	0	77.4597
										Change in mean	0.0907718	0.21928	-0.0312676														Percents
										Lower conf. limit	-0.147688	0.0121564	-0.158597															Change in mean (%)	0.756027	2.29863	-0.315472
										Upper conf. limit	0.329232	0.426404	0.0960615															Lower conf. limit	-1.51913	-0.215005	-2.07215
										Conf. limits as ±value	0.23846	0.207124	0.127329															Upper conf. limit	3.08374	4.87558	1.47272
										Typical error	0.543545	0.504617	0.324388			0.409717												Conf. limits as approx. ±value	2.30144	2.54529	1.77244
										Lower conf. limit	0.448693	0.421047	0.272545			0.363361												Typical error as a CV (%)	5.34397	6.2486	4.63373			5.42682
										Upper conf. limit	0.695577	0.634591	0.403488			0.47436												Lower conf. limit	4.39126	5.18741	3.879			4.79834
										Conf. limits as approx. ×/÷factor	1.24508	1.22767	1.21674			1.14258												Upper conf. limit	6.88917	7.92032	5.79582			6.30955
										Bias correction factor	1.00862	1.00758	1.00694			1.00323												Conf. limits as approx. ×/÷factor	1.25253	1.23565	1.22236			1.14671
									Correlations																			Bias correction factor	1.00885	1.00781	1.0071			1.00331
										Pearson correlation	0.795221	0.825014	0.909419			0.855646												Smallest effect from pure SD	1.98023	2.34513	2.66435			2.32589
										Lower conf. limit	0.646304	0.704861	0.846043															Lower conf. limit						1.69125
										Upper conf. limit	0.88579	0.899146	0.947449															Upper conf. limit						2.82492
										Bias correction factor	1.00697	1.00527	1.00261															Smallest effect from observed SD	2.24501	2.6504	2.82019			2.56284
										Intraclass correlation (ICC)	0.781113	0.805593	0.909617			0.83966												Lower conf. limit	1.84964	2.22215	2.36419			2.14888
										Lower conf. limit	0.630808	0.678477	0.847583			0.763038												Upper conf. limit	2.88192	3.30727	3.51985			3.19767
										Upper conf. limit	0.871748	0.884819	0.947126			0.898213											Standardized (when ICC>0)
										Effective no. of trials	1.80556	1.91667	2			3.15166												Change in mean	0.0768209	0.196079	-0.024033
										F	7.44323	8.94235	21.1281			17.5044												Lower conf. limit	-0.156132	-0.0185705	-0.159266
										Numerator DF	36	36	36			36												Upper conf. limit	0.309774	0.410728	0.1112
										Denominator DF	29	33	36	0	0	77.4597												Conf. limits as ±value	0.232953	0.214649	0.135233
										F lower	4.085	5.04454	12.1219			11.1486												Typical error	0.530992	0.522951	0.344523			0.417671
										F upper	13.2726	15.7238	36.8257			28.8118												Lower conf. limit	0.438331	0.436345	0.289462			0.370415
										Fisher r	1.08548	1.17232	1.52415			1.27686												Upper conf. limit	0.679513	0.657648	0.428533			0.48357
										Fisher SE^-2	27	31	34															Conf. limits as approx. ×/÷factor	1.24508	1.22767	1.21674			1.14258
										Pure variance	33.6643	50.5353	64.6209			48.4517												Bias correction factor	1.00862	1.00758	1.00694			1.00323
										SE of pure variance	9.94164	14.6047	16.7576			13.679											Correlations
										LCL	17.3118	26.5127	37.0571			25.9518												Pearson correlation	0.799106	0.808687	0.897632			0.845368
										UCL	50.0169	74.5579	92.1846			70.9516												Lower conf. limit	0.652466	0.679292	0.826758
																												Upper conf. limit	0.888063	0.889316	0.940456
																												Bias correction factor	1.00685	1.0057	1.00293
																												Intraclass correlation	0.789042	0.794105	0.899181			0.833283
																												Lower conf. limit	0.636868	0.660822	0.830619			0.754189
																												Upper conf. limit	0.881471	0.877711	0.940887			0.893976
																											Measures of reliability of log-transformed variable
																													2-1	3-2	4-3	5-4	6-5	Mean
																												Change in mean	0.753184	2.27261	-0.315971
																												Lower conf. limit	-1.53078	-0.215236	-2.09393
																												Upper conf. limit	3.03715	4.76045	1.46198
																												Typical error	5.20607	6.06114	4.52957			5.28469
																												Lower conf. limit	4.29757	5.05735	3.80566			4.68677
																												Upper conf. limit	6.66223	7.6223	5.63409			6.11849
																												Bias correction factor	1.00862	1.00758	1.00694			1.00323
																												Smallest effect from pure SD	1.96088	2.31805	2.62948			2.29925
																												Lower conf. limit	#NUM!	#NUM!	#NUM!			1.6771
																												Upper conf. limit	#NUM!	#NUM!	#NUM!			2.78576
																												Smallest effect from observed SD	2.22018	2.61589	2.78116			2.53055
																												Lower conf. limit	1.83274	2.19782	2.33667			2.12612
																												Upper conf. limit	2.84117	3.25375	3.45932			3.14761
																												DF	29	33	36	0	0	77.4597
																												Stdized change in mean	0.0768209	0.196079	-0.024033
																												Lower conf. limit	-0.156132	-0.0185705	-0.159266
																												Upper conf. limit	0.309774	0.410728	0.1112
																												Stdized typical error	0.530992	0.522951	0.344523			0.417671
																												Lower conf. limit	0.438331	0.436345	0.289462			0.370415
																												Upper conf. limit	0.679513	0.657648	0.428533			0.48357
																												Pearson r	0.799106	0.808687	0.897632			0.845368
																												Lower conf. limit	0.652466	0.679292	0.826758
																												Upper conf. limit	0.888063	0.889316	0.940456
																												Bias correction factor	1.00685	1.0057	1.00293
																												Intraclass r	0.789042	0.794105	0.899181			0.833283
																												Lower conf. limit	0.636868	0.660822	0.830619			0.754189
																												Upper conf. limit	0.881471	0.877711	0.940887			0.893976
																												Effective no. of trials	1.80556	1.91667	2			3.15166
																												F	7.75329	8.3923	18.8375			16.7526
																												Numerator DF	29	36	36			36
																												Denominator DF	29	33	36	0	0	77.4597
																												F lower	4.16662	4.73425	10.8077			10.6698
																												F upper	14.4274	14.7566	32.8333			27.5744
																												Fisher r	1.09613	1.12322	1.45989			1.23969
																												Fisher SE^-2	27	31	34
																												Pure variance	96.1265	134.334	172.854			132.164
																												SE of pure variance	#NUM!	#NUM!	#NUM!			37.6004
																												LCL	#NUM!	#NUM!	#NUM!			70.3169
																												UCL	#NUM!	#NUM!	#NUM!			194.011

## Sheet: LnRMSSDsupine
	CONSECUTIVE PAIRWISE ANALYSIS OF TRIALS FOR RELIABILITY
	Hover cursor for citation:
	Hover cursor for updates:		2018	2015	2012	2010	2009
	This spreadsheet calculates reliability statistics for consecutive pairs of trials and for the means of these statistics when there are >2 trials.
	For trials spaced at equal intervals, these means are better estimates of test-retest reliability than the more usual ANOVA-based reliablity statistics.
	But see the 1-way and 2-way spreadsheets in this workbook for such analyses.
	The reliability statistics are calculated for raw data and after log transformation.
	See the instructions in dark red to help you decide between which is better for your data.
	The data shown here are what you would expect for countermovement-jump height (best of three jumps) of team-sport athletes in trials separated by only a day or two.
	I generated the data by putting appropriate means and SD into the 2-way spreadsheet.
	Delete and replace the numbers in blue. Stats you might want are in red. Don't change any cells with a colored background.
	Missing values must be blanks or the graphs will display incorrectly. (The X values will plot as consecutive integers.)
	Clear all the "delete" and #NUM! corresponding to missing values. Restore the formula (by copying an adjacent cell) if you restore a missing value or for new data.
	Check the graphs (especially of the change scores) for outliers and non-uniformity of scatter. The log-transformed variables may show less non-uniformity.
	For more than 20 subjects, COPY any number of rows after the first data row and INSERT in the same place without deselecting.
	Do NOT copy and insert the first data row.											Use analysis of RAW data in one or more of the following situations:										Use LOG transformation in one or more of the following situations:
	Double-click on any of the red mean or SD cells to check that you have done this operation properly.											the data can be zero or negative;										the data can only be positive and non-zero;
	Colored boxes should enclose all rows of your data.											the data were measured from an arbitrary reference value;										the between-subject SD or change-score SD is more than ~20% of the mean;
	For less than 20 subjects, delete or clear any unwanted or empty rows.											the magnitude of the error is expected to be similar for all subjects.										the magnitude of the percent or factor error is expected to be similar for all subjects.
	To remove a trial, clear its data, or set the corrresponding "Include which trials?" cell to 0 or blank.
	For more than 6 trials, copy and insert the entire column(s) for Trials 5 and/or 6 and their change scores for the RAW and the LOG data.											Missing values produce delete in the panel of change scores.										Missing values produce #NUM! in the panel of log-transformed data.							Missing values produce delete in the panel of change scores.
	And follow the instructions in the cells indicated by "Hover cursor for >6 trials". If such editing is too difficult for you, contact me.											Clear delete from these cells to stop them plotting as zeros.										Clear #NUM! from these cells to get complete analyses.							Clear delete from these cells to stop them plotting as zeros.
												Copy-paste or drag a corner to restore formulae to those cells if you enter new data.										Copy-paste or drag a corner to restore formulae to those cells if you enter new data.							Copy-paste or -drag to restore formulae to those cells if you enter new data.
		Choose smallest effect:	0.2
		Choose conf. limits (%):	90			Hover cursor for >6 trials:	Read	me				Hover cursor for >6 trials:	Read me	Read	me	Do not							Hover cursor for >6 trials:	Read me	Read	me	Do not			Hover cursor for >6 trials:	Read me	Read	me	Do not
		RAW Data									Change scores of raw data					modify	Any				100*LOG-Transformed Data						modify		Change scores of Log-transformed data					modify	Any
		Trial:	1	2	3	4	5	6	Mean		2-1	3-2	4-3	5-4	6-5	this col.	subject?				1	2	3	4	5	6	this col.		2-1	3-2	4-3	5-4	6-5	this col.	subject?
		ST_1	3.924	3.463	3.77	3.768					-0.461	0.307	-0.002				1			ST_1	136.711	124.214	132.708	132.654					-12.4976	8.49397	-0.0530645				1
		ST_2	3.231	2.868	2.907	2.944					-0.363	0.039	0.037				1			ST_2	117.279	105.361	106.712	107.977					-11.9177	1.35067	1.26476				1
		ST_3	4.559	4.786	4.575	4.339					0.227	-0.211	-0.236				1			ST_3	151.71	156.569	152.061	146.764					4.85917	-4.50883	-5.29628				1
		ST_4	4.072	4.357	4.397	4.517					0.285	0.04	0.12				1			ST_4	140.413	147.178	148.092	150.785					6.76495	0.913874	2.69256				1
		ST_5	3.942	4.34	4.523	4.412					0.398	0.183	-0.111				1			ST_5	137.169	146.787	150.918	148.433					9.61861	4.13011	-2.48474				1
		ST_6	4.805	4.595	4.404	4.331					-0.21	-0.191	-0.073				1			ST_6	156.966	152.497	148.251	146.58					-4.46883	-4.24555	-1.67148				1
		ST_7	5.034	4.746	4.373	5.032					-0.288	-0.373	0.659				1			ST_7	161.621	155.73	147.545	161.582					-5.89127	-8.18529	14.0368				1
		ST_8	4.803		4.931	4.738							-0.193				1			ST_8	156.924		159.554	155.562							-3.99267				1
		ST_10		4.503	4.677	4.527						0.174	-0.15				1			ST_10		150.474	154.266	151.006						3.7913	-3.25974				1
		ST_13	4.237	4.511	4.844	4.659					0.274	0.333	-0.185				1			ST_13	144.386	150.652	157.774	153.88					6.26634	7.1222	-3.894				1
		ST_14	5.187	4.409	4.17	4.208					-0.778	-0.239	0.038				1			ST_14	164.616	148.365	142.792	143.699					-16.2508	-5.57319	0.907144				1
		ST_15		4.729	4.299	4.293						-0.43	-0.006				1			ST_15		155.371	145.838	145.699						-9.53313	-0.139665				1
		ST_16	4.358	3.91	3.63	4.036					-0.448	-0.28	0.406				1			ST_16	147.201	136.354	128.923	139.525					-10.8476	-7.43047	10.6021				1
		ST_19	3.186	4.067	4.307	4.348					0.881	0.24	0.041				1			ST_19	115.877	140.291	146.024	146.972					24.4139	5.7336	0.947436				1
		ST_21	4.048	4.61	4.181	4.405					0.562	-0.429	0.224				1			ST_21	139.822	152.823	143.055	148.274					13.0005	-9.76774	5.21898				1
		ST_22	3.813	3.807	3.561	4.025					-0.006	-0.246	0.464				1			ST_22	133.842	133.684	127.004	139.252					-0.15748	-6.68001	12.2484				1
		ST_28	4.793	4.708	4.361	4.35					-0.085	-0.347	-0.011				1			ST_28	156.716	154.926	147.27	147.018					-1.78933	-7.65618	-0.252554				1
		ST_30	4.872	5.007	5.069	4.958					0.135	0.062	-0.111				1			ST_30	158.35	161.084	162.314	160.1					2.73324	1.23066	-2.21411				1
		ST_31	4.456	4.292	3.586	4.246					-0.164	-0.706	0.66				1			ST_31	149.425	145.675	127.704	144.598					-3.74987	-17.9715	16.894				1
		HIIT_33	4.812	4.629	4.339	4.461					-0.183	-0.29	0.122				1			HIIT_33	157.111	153.234	146.764	149.537					-3.87719	-6.4697	2.7729				1
		HIIT_34	3.575	3.231	2.163	2.501					-0.344	-1.068	0.338				1			HIIT_34	127.397	117.279	77.1496	91.6691					-10.1173	-40.1296	14.5195				1
		HIIT_36	4.372	4.465	4.521	4.371					0.093	0.056	-0.15				1			HIIT_36	147.522	149.627	150.873	147.499					2.10486	1.2464	-3.37414				1
		HIIT_37	4.427		4.679	4.851							0.172				1			HIIT_37	148.772		154.308	157.918							3.61005				1
		HIIT_38	4.206	4.469	3.974	3.951					0.263	-0.495	-0.023				1			HIIT_38	143.651	149.716	137.977	137.397					6.06526	-11.7392	-0.580443				1
		HIIT_42	4.78	4.726	4.932	4.906					-0.054	0.206	-0.026				1			HIIT_42	156.444	155.308	159.574	159.046					-1.13614	4.26654	-0.528564				1
		HIIT_43	3.444	3.795	3.459	3.989					0.351	-0.336	0.53				1			HIIT_43	123.663	133.368	124.098	138.354					9.70508	-9.27049	14.2561				1
		HIIT_44	4.045	4.371	4.067	3.82					0.326	-0.304	-0.247				1			HIIT_44	139.748	147.499	140.291	134.025					7.75103	-7.20862	-6.26552				1
		HIIT_45	4.108	4.217	3.928	4.397					0.109	-0.289	0.469				1			HIIT_45	141.294	143.912	136.813	148.092					2.61877	-7.09936	11.2792				1
		HIIT_46	4.145	4.42	4.512	4.548					0.275	0.092	0.036				1			HIIT_46	142.19	148.614	150.674	151.469					6.42369	2.06008	0.794706				1
		HIIT_48	4.967	4.848	5.005	5.05					-0.119	0.157	0.045				1			HIIT_48	160.282	157.857	161.044	161.939					-2.42498	3.18712	0.895083				1
		HIIT_49	4.856	4.754	4.527	4.842					-0.102	-0.227	0.315				1			HIIT_49	158.022	155.899	151.006	157.733					-2.12287	-4.89269	6.72684				1
		HIIT_52		5.001	4.704	4.715						-0.297	0.011				1			HIIT_52		160.964	154.841	155.075						-6.12247	0.233571				1
		HIIT_53	3.75		3.512	4.055							0.543				1			HIIT_53	132.176		125.619	139.995							14.3765				1
		HIIT_54	4.176	3.718	3.696	3.989					-0.458	-0.022	0.293				1			HIIT_54	142.935	131.319	130.725	138.354					-11.6168	-0.593474	7.62894				1
		HIIT_57	4.419	3.968	4.304	4.492					-0.451	0.336	0.188				1			HIIT_57	148.591	137.826	145.954	150.23					-10.7651	8.12826	4.27532				1
		HIIT_59		4.854	4.344	4.794						-0.51	0.45				1			HIIT_59		157.98	146.88	156.737						-11.1008	9.85696				1
		HIIT_60	4.675	4.807	4.56	4.385					0.132	-0.247	-0.175				1			HIIT_60	154.223	157.007	151.732	147.819					2.7844	-5.27506	-3.9133				1
		Mean	4.30536	4.35238	4.21057	4.33116			4.2986	Mean of change	-0.00676667	-0.156235	0.120595			Mean	37			Mean	145.244	146.337	142.571	145.763			144.942	Mean	-0.150701	-4.11172	3.19237				37
		SD	0.519651	0.506288	0.601434	0.516208			0.538415	SD of change	0.361571	0.317137	0.261242			0.312449				SD	12.5411	12.688	16.4447	13.6094			13.973	SD	9.01381	9.06555	6.551			8.21476
		Total no. of subjects	33	34	37	37	0	0	37	Total no. of subjects	30	34	37	0	0	37				N	33	34	37	37	0	0		N	30	34	37	0	0
		Include which trials?	1	1	1	1	0	0												Include which trials?	1	1	1	1	0	0
		DF	32	33	36	36	0	0	36											DF	32	33	36	36	0	0	Mean	Factor change in mean	0.998494	0.959717	1.03244			Mean
																				Back-transformed mean	4.27353	4.32048	4.16081	4.29578			4.26066	SD of change as a factor	1.09433	1.09489	1.0677			1.08562
																				SD as a ×/÷ factor	1.13361	1.13528	1.17874	1.14579			1.14996	Change in mean (%)	-0.150588	-4.02833	3.24387
	For your data, you may have to set max and min values of X and Y axes to appropriate values.																			SD as a CV (%)	13.3615	13.528	17.8741	14.5789			14.9963	SD of change as CV (%)	9.43254	9.48918	6.77034			8.5616
									Measures of reliability via the RAW variable											Total no. of subjects	33	34	37	37	0	0	37	Total no. of subjects	30	34	37	0	0	37
									Raw	Trials	2-1	3-2	4-3	5-4	6-5	Mean											Measures of reliability via the LOG-TRANSFORMED variable
										Change in mean	-0.00676667	-0.156235	0.120595						Clear #NUM! and "delete" from the log-transformed cells to stop them plotting as zeros.								Factors	Trials	2-1	3-2	4-3	5-4	6-5	Mean
										Lower conf. limit	-0.118932	-0.24828	0.0480856						Restore the log-transformation formula to those cells if you enter new data.									Factor change in mean	0.998494	0.959717	1.03244
										Upper conf. limit	0.105399	-0.0641904	0.193104															Lower conf. limit	0.970961	0.934794	1.01384
										Conf. limits as ±value	0.112165	0.0920449	0.072509															Upper conf. limit	1.02681	0.985303	1.05138
										Typical error	0.255669	0.224249	0.184726			0.220935												Conf. limits as ×/÷factor	1.02836	1.02666	1.01835
										Lower conf. limit	0.211053	0.187111	0.155203			0.195938												Factor typical error	1.06581	1.0662	1.04741			1.05981
										Upper conf. limit	0.327181	0.282009	0.229771			0.255793												Lower conf. limit	1.05402	1.05494	1.03969			1.05287
										Conf. limits as approx. ×/÷factor	1.24508	1.22767	1.21674			1.14258												Upper conf. limit	1.08498	1.08395	1.05931			1.06956
										Bias correction factor	1.00862	1.00758	1.00694			1.00323												Conf. limits as approx. ×/÷factor	1.01458	1.01366	1.00939			1.0079
										Smallest effect from pure SD	0.0889293	0.102182	0.105825			0.0981994												Bias correction factor	1.00055	1.00049	1.00032			1.00019
										Lower conf. limit	0.0631515	0.0753824	0.0797295			0.0718498												Smallest effect from pure SD	1.02201	1.02696	1.02915			1.02574
										Upper conf. limit	0.10876	0.123287	0.126653			0.118844												Lower conf. limit						1.01873
										Smallest effect from observed SD	0.102582	0.111591	0.112089			0.107683												Upper conf. limit						1.03126
										Lower conf. limit	0.0861875	0.093757	0.0941748			0.0904731												Smallest effect from observed SD	1.02555	1.02998	1.03065			1.02834
										Upper conf. limit	0.127596	0.138802	0.139421			0.133941												Lower conf. limit	1.02105	1.02513	1.02569			1.02376
										Degrees of freedom	29	33	36	0	0	77.4597												Upper conf. limit	1.03282	1.03742	1.03826			1.03537
									Standardized (when ICC>0)																			Degrees of freedom	29	33	36	0	0	77.4597
										Change in mean	-0.0152181	-0.305798	0.227913														Percents
										Lower conf. limit	-0.267475	-0.485957	0.0908776															Change in mean (%)	-0.150588	-4.02833	3.24387
										Upper conf. limit	0.237039	-0.12564	0.364949															Lower conf. limit	-2.90394	-6.52057	1.38359
										Conf. limits as ±value	0.252257	0.180159	0.137036															Upper conf. limit	2.68084	-1.46965	5.13828
										Typical error	0.574994	0.438922	0.349117			0.410343												Conf. limits as approx. ±value	2.79239	2.52546	1.87735
										Lower conf. limit	0.474654	0.366232	0.293321			0.363916												Typical error as a CV (%)	6.58124	6.62024	4.74122			5.98073
										Upper conf. limit	0.735823	0.551975	0.434247			0.475086												Lower conf. limit	5.40235	5.49432	3.96866			5.2865
										Conf. limits as approx. ×/÷factor	1.24508	1.22767	1.21674			1.14258												Upper conf. limit	8.49836	8.39525	5.93103			6.95649
										Bias correction factor	1.00862	1.00758	1.00694			1.00323												Conf. limits as approx. ×/÷factor	1.25423	1.23612	1.22248			1.14713
									Correlations																			Bias correction factor	1.0089	1.00782	1.00711			1.00332
										Pearson correlation	0.763382	0.851466	0.904263			0.854429												Smallest effect from pure SD	2.20137	2.69649	2.91474			2.57426
										Lower conf. limit	0.596514	0.746957	0.837586															Lower conf. limit						1.87281
										Upper conf. limit	0.866988	0.914914	0.944394															Upper conf. limit						3.12642
										Bias correction factor	1.0079	1.00454	1.00275															Smallest effect from observed SD	2.55528	2.99759	3.06478			2.83402
										Intraclass correlation (ICC)	0.76115	0.845791	0.896746			0.839162												Lower conf. limit	2.10471	2.51255	2.56873			2.37575
										Lower conf. limit	0.599849	0.741375	0.826679			0.762346												Upper conf. limit	3.28162	3.74206	3.82624			3.53717
										Upper conf. limit	0.859477	0.909418	0.939427			0.897884											Standardized (when ICC>0)
										Effective no. of trials	1.80556	1.91667	2			3.15166												Change in mean	-0.0138418	-0.309062	0.222227
										F	6.75382	11.5123	18.3697			17.4436												Lower conf. limit	-0.270673	-0.506836	0.0956542
										Numerator DF	36	36	36			36												Upper conf. limit	0.24299	-0.111288	0.348799
										Denominator DF	29	33	36	0	0	77.4597												Conf. limits as ±value	0.256832	0.197774	0.126573
										F lower	3.70663	6.49431	10.5393			11.1099												Typical error	0.585421	0.481838	0.32246			0.415709
										F upper	12.0432	20.2427	32.0179			28.7117												Lower conf. limit	0.483261	0.40204	0.270925			0.368675
										Fisher r	1.00427	1.26146	1.49512			1.27233												Upper conf. limit	0.749166	0.605945	0.401091			0.481299
										Fisher SE^-2	27	31	34															Conf. limits as approx. ×/÷factor	1.24508	1.22767	1.21674			1.14258
										Pure variance	0.19771	0.261028	0.279973			0.241078												Bias correction factor	1.00862	1.00758	1.00694			1.00323
										SE of pure variance	0.0595844	0.072326	0.0735951			0.0681024											Correlations
										LCL	0.0997028	0.142063	0.15892			0.12906												Pearson correlation	0.758724	0.843286	0.924112			0.86279
										UCL	0.295718	0.379994	0.401026			0.353097												Lower conf. limit	0.589336	0.733848	0.870319
																												Upper conf. limit	0.864213	0.910059	0.956115
																												Bias correction factor	1.00803	1.00477	1.0022
																												Intraclass correlation	0.754513	0.819726	0.910595			0.834868
																												Lower conf. limit	0.582552	0.700391	0.849179			0.756384
																												Upper conf. limit	0.861035	0.893516	0.947709			0.895031
																											Measures of reliability of log-transformed variable
																													2-1	3-2	4-3	5-4	6-5	Mean
																												Change in mean	-0.150701	-4.11172	3.19237
																												Lower conf. limit	-2.94694	-6.74288	1.37411
																												Upper conf. limit	2.64553	-1.48056	5.01063
																												Typical error	6.37373	6.41031	4.63226			5.80871
																												Lower conf. limit	5.26147	5.34869	3.89193			5.1515
																												Upper conf. limit	8.15649	8.06141	5.76181			6.72519
																												Bias correction factor	1.00862	1.00758	1.00694			1.00323
																												Smallest effect from pure SD	2.17749	2.66078	2.87307			2.54168
																												Lower conf. limit	#NUM!	#NUM!	#NUM!			1.85549
																												Upper conf. limit	#NUM!	#NUM!	#NUM!			3.07855
																												Smallest effect from observed SD	2.52318	2.95354	3.01875			2.7946
																												Lower conf. limit	2.08287	2.48151	2.53629			2.34797
																												Upper conf. limit	3.22892	3.67375	3.75485			3.47605
																												DF	29	33	36	0	0	77.4597
																												Stdized change in mean	-0.0138418	-0.309062	0.222227
																												Lower conf. limit	-0.270673	-0.506836	0.0956542
																												Upper conf. limit	0.24299	-0.111288	0.348799
																												Stdized typical error	0.585421	0.481838	0.32246			0.415709
																												Lower conf. limit	0.483261	0.40204	0.270925			0.368675
																												Upper conf. limit	0.749166	0.605945	0.401091			0.481299
																												Pearson r	0.758724	0.843286	0.924112			0.86279
																												Lower conf. limit	0.589336	0.733848	0.870319
																												Upper conf. limit	0.864213	0.910059	0.956115
																												Bias correction factor	1.00803	1.00477	1.0022
																												Intraclass r	0.754513	0.819726	0.910595			0.834868
																												Lower conf. limit	0.582552	0.700391	0.849179			0.756384
																												Upper conf. limit	0.861035	0.893516	0.947709			0.895031
																												Effective no. of trials	1.80556	1.91667	2			3.15166
																												F	6.54945	9.71527	21.3701			16.934
																												Numerator DF	29	36	36			36
																												Denominator DF	29	33	36	0	0	77.4597
																												F lower	3.51967	5.48056	12.2607			10.7854
																												F upper	12.1873	17.0828	37.2476			27.873
																												Fisher r	0.993201	1.23244	1.61648			1.30416
																												Fisher SE^-2	27	31	34
																												Pure variance	118.536	176.993	206.363			161.504
																												SE of pure variance	#NUM!	#NUM!	#NUM!			45.8597
																												LCL	#NUM!	#NUM!	#NUM!			86.0713
																												UCL	#NUM!	#NUM!	#NUM!			236.936

## Sheet: LnRMSSD-RRsupine
	CONSECUTIVE PAIRWISE ANALYSIS OF TRIALS FOR RELIABILITY
	Hover cursor for citation:
	Hover cursor for updates:		2018	2015	2012	2010	2009
	This spreadsheet calculates reliability statistics for consecutive pairs of trials and for the means of these statistics when there are >2 trials.
	For trials spaced at equal intervals, these means are better estimates of test-retest reliability than the more usual ANOVA-based reliablity statistics.
	But see the 1-way and 2-way spreadsheets in this workbook for such analyses.
	The reliability statistics are calculated for raw data and after log transformation.
	See the instructions in dark red to help you decide between which is better for your data.
	The data shown here are what you would expect for countermovement-jump height (best of three jumps) of team-sport athletes in trials separated by only a day or two.
	I generated the data by putting appropriate means and SD into the 2-way spreadsheet.
	Delete and replace the numbers in blue. Stats you might want are in red. Don't change any cells with a colored background.
	Missing values must be blanks or the graphs will display incorrectly. (The X values will plot as consecutive integers.)
	Clear all the "delete" and #NUM! corresponding to missing values. Restore the formula (by copying an adjacent cell) if you restore a missing value or for new data.
	Check the graphs (especially of the change scores) for outliers and non-uniformity of scatter. The log-transformed variables may show less non-uniformity.
	For more than 20 subjects, COPY any number of rows after the first data row and INSERT in the same place without deselecting.
	Do NOT copy and insert the first data row.											Use analysis of RAW data in one or more of the following situations:										Use LOG transformation in one or more of the following situations:
	Double-click on any of the red mean or SD cells to check that you have done this operation properly.											the data can be zero or negative;										the data can only be positive and non-zero;
	Colored boxes should enclose all rows of your data.											the data were measured from an arbitrary reference value;										the between-subject SD or change-score SD is more than ~20% of the mean;
	For less than 20 subjects, delete or clear any unwanted or empty rows.											the magnitude of the error is expected to be similar for all subjects.										the magnitude of the percent or factor error is expected to be similar for all subjects.
	To remove a trial, clear its data, or set the corrresponding "Include which trials?" cell to 0 or blank.
	For more than 6 trials, copy and insert the entire column(s) for Trials 5 and/or 6 and their change scores for the RAW and the LOG data.											Missing values produce delete in the panel of change scores.										Missing values produce #NUM! in the panel of log-transformed data.							Missing values produce delete in the panel of change scores.
	And follow the instructions in the cells indicated by "Hover cursor for >6 trials". If such editing is too difficult for you, contact me.											Clear delete from these cells to stop them plotting as zeros.										Clear #NUM! from these cells to get complete analyses.							Clear delete from these cells to stop them plotting as zeros.
												Copy-paste or drag a corner to restore formulae to those cells if you enter new data.										Copy-paste or drag a corner to restore formulae to those cells if you enter new data.							Copy-paste or -drag to restore formulae to those cells if you enter new data.
		Choose smallest effect:	0.2
		Choose conf. limits (%):	90			Hover cursor for >6 trials:	Read	me				Hover cursor for >6 trials:	Read me	Read	me	Do not							Hover cursor for >6 trials:	Read me	Read	me	Do not			Hover cursor for >6 trials:	Read me	Read	me	Do not
		RAW Data									Change scores of raw data					modify	Any				100*LOG-Transformed Data						modify		Change scores of Log-transformed data					modify	Any
		Trial:	1	2	3	4	5	6	Mean		2-1	3-2	4-3	5-4	6-5	this col.	subject?				1	2	3	4	5	6	this col.		2-1	3-2	4-3	5-4	6-5	this col.	subject?
		ST_1	3.634	3.333	3.548	3.693					-0.301	0.215	0.145				1			ST_1	129.033	120.387	126.638	130.644					-8.64612	6.25113	4.00551				1
		ST_2	3.865	3.584	3.843	3.769					-0.281	0.259	-0.074				1			ST_2	135.196	127.648	134.625	132.681					-7.54822	6.97738	-1.94436				1
		ST_3	3.735	4.107	4.787	4.607					0.372	0.68	-0.18				1			ST_3	131.775	141.269	156.59	152.758					9.4945	15.3211	-3.8327				1
		ST_4	3.64	3.768	3.611	3.634					0.128	-0.157	0.023				1			ST_4	129.198	132.654	128.398	129.033					3.45607	-4.25596	0.634923				1
		ST_5	3.879	4.176	3.659	3.564					0.297	-0.517	-0.095				1			ST_5	135.558	142.935	129.719	127.088					7.37765	-13.2164	-2.63064				1
		ST_6	4.442	5.166	4.595	4.651					0.724	-0.571	0.056				1			ST_6	149.11	164.21	152.497	153.708					15.0994	-11.713	1.21135				1
		ST_7	4.647	4.481	4.49	4.652					-0.166	0.009	0.162				1			ST_7	153.622	149.985	150.185	153.73					-3.63756	0.200647	3.54445				1
		ST_8	4.007		3.961	3.791							-0.17				1			ST_8	138.804		137.65	133.263							-4.38667				1
		ST_10		4.725	4.849	4.869						0.124	0.02				1			ST_10		155.287	157.877	158.289						2.59049	0.411608				1
		ST_13	4.52	4.6	4.199	4.354					0.08	-0.401	0.155				1			ST_13	150.851	152.606	143.485	147.109					1.75443	-9.12099	3.62486				1
		ST_14	4.931	5.05	4.848	4.729					0.119	-0.202	-0.119				1			ST_14	159.554	161.939	157.857	155.371					2.38464	-4.0822	-2.48525				1
		ST_15		4.516	4.559	4.474						0.043	-0.085				1			ST_15		150.763	151.71	149.828						0.947665	-1.88204				1
		ST_16	4.254	4.075	4.068	4.151					-0.179	-0.007	0.083				1			ST_16	144.786	140.487	140.315	142.335					-4.2989	-0.171927	2.01978				1
		ST_19	3.539	4.36	4.761	4.875					0.821	0.401	0.114				1			ST_19	126.384	147.247	156.046	158.412					20.8628	8.79857	2.36624				1
		ST_21	4.346	4.493	4.434	4.497					0.147	-0.059	0.063				1			ST_21	146.926	150.252	148.93	150.341					3.32647	-1.32185	1.41084				1
		ST_22	4.086	4.098	4.13	4.199					0.012	0.032	0.069				1			ST_22	140.757	141.05	141.828	143.485					0.293255	0.777836	1.6569				1
		ST_28	4.001	4.386	4.126	4.19					0.385	-0.26	0.064				1			ST_28	138.654	147.842	141.731	143.27					9.18733	-6.11092	1.53923				1
		ST_30	4.036	4.199	4.287	3.557					0.163	0.088	-0.73				1			ST_30	139.525	143.485	145.559	126.892					3.95923	2.07408	-18.667				1
		ST_31	4.173	3.94	3.812	4.36					-0.233	-0.128	0.548				1			ST_31	142.864	137.118	133.815	147.247					-5.74545	-3.30267	13.4318				1
		HIIT_33	4.323	4.187	3.869	4.461					-0.136	-0.318	0.592				1			HIIT_33	146.395	143.198	135.3	149.537					-3.19651	-7.89884	14.2377				1
		HIIT_34	4.053	3.983	3.054	2.501					-0.07	-0.929	-0.553				1			HIIT_34	139.946	138.204	111.645	91.6691					-1.7422	-26.5583	-19.9762				1
		HIIT_36	4.363	4.252	4.404	4.371					-0.111	0.152	-0.033				1			HIIT_36	147.316	144.739	148.251	147.499					-2.57704	3.51238	-0.75214				1
		HIIT_37	3.967		3.987	4.851							0.864				1			HIIT_37	137.801		138.304	157.918							19.6146				1
		HIIT_38	4.091	3.857	3.869	3.951					-0.234	0.012	0.082				1			HIIT_38	140.879	134.989	135.3	137.397					-5.88998	0.31064	2.09726				1
		HIIT_42	4.323	4.247	4.282	4.906					-0.076	0.035	0.624				1			HIIT_42	146.395	144.621	145.442	159.046					-1.77368	0.820734	13.6039				1
		HIIT_43	3.865	3.915	3.949	3.989					0.05	0.034	0.04				1			HIIT_43	135.196	136.482	137.346	138.354					1.28536	0.864705	1.00782				1
		HIIT_44	3.999	3.982	3.878	3.82					-0.017	-0.104	-0.058				1			HIIT_44	138.604	138.178	135.532	134.025					-0.426012	-2.64646	-1.50691				1
		HIIT_45	3.63	3.657	3.682	4.397					0.027	0.025	0.715				1			HIIT_45	128.923	129.664	130.346	148.092					0.741049	0.681294	17.7466				1
		HIIT_46	4.044	4.006	3.735	4.548					-0.038	-0.271	0.813				1			HIIT_46	139.723	138.779	131.775	151.469					-0.944106	-7.00454	19.694				1
		HIIT_48	4.03	4.168	4.112	5.05					0.138	-0.056	0.938				1			HIIT_48	139.377	142.744	141.391	161.939					3.36699	-1.35268	20.5479				1
		HIIT_49	3.761	3.592	3.637	4.842					-0.169	0.045	1.205				1			HIIT_49	132.468	127.871	129.116	157.733					-4.59757	1.245	28.6169				1
		HIIT_52		4.721	4.56	4.715						-0.161	0.155				1			HIIT_52		155.202	151.732	155.075						-3.4698	3.34263				1
		HIIT_53	3.618		3.356	4.055							0.699				1			HIIT_53	128.592		121.075	139.995							18.9201				1
		HIIT_54	3.84	3.639	4.036	3.989					-0.201	0.397	-0.047				1			HIIT_54	134.547	129.171	139.525	138.354					-5.37634	10.3545	-1.17135				1
		HIIT_57	4.881	4.486	4.644	4.492					-0.395	0.158	-0.152				1			HIIT_57	158.535	150.096	153.558	150.23					-8.43887	3.46146	-3.3278				1
		HIIT_59		3.96	3.264	4.794						-0.696	1.53				1			HIIT_59		137.624	118.295	156.737						-19.3291	38.4412				1
		HIIT_60	4.026	3.976	4.007	4.385					-0.05	0.031	0.378				1			HIIT_60	139.277	138.028	138.804	147.819					-1.2497	0.776654	9.01468				1
		Mean	4.07724	4.16721	4.07816	4.29008			4.15503	Mean of change	0.0268667	-0.0616765	0.211919			Mean	37			Mean	140.199	142.257	139.951	144.821			141.843	Mean	0.55003	-1.63498	4.86972				37
		SD	0.347867	0.411121	0.453122	0.518396			0.43994	SD of change	0.279645	0.3169	0.462707			0.368247				SD	8.35359	9.79405	11.3017	13.3852			10.9567	SD	6.75253	8.06864	11.5839			9.2037
		Total no. of subjects	33	34	37	37	0	0	37	Total no. of subjects	30	34	37	0	0	37				N	33	34	37	37	0	0		N	30	34	37	0	0
		Include which trials?	1	1	1	1	0	0												Include which trials?	1	1	1	1	0	0
		DF	32	33	36	36	0	0	36											DF	32	33	36	36	0	0	Mean	Factor change in mean	1.00552	0.983783	1.0499			Mean
																				Back-transformed mean	4.06329	4.14779	4.05322	4.25549			4.13064	SD of change as a factor	1.06986	1.08403	1.12281			1.09641
																				SD as a ×/÷ factor	1.08712	1.1029	1.11965	1.14322			1.11579	Change in mean (%)	0.551546	-1.62169	4.99024
	For your data, you may have to set max and min values of X and Y axes to appropriate values.																			SD as a CV (%)	8.71243	10.2897	11.9651	14.3224			11.5794	SD of change as CV (%)	6.98574	8.40309	12.2815			9.64054
									Measures of reliability via the RAW variable											Total no. of subjects	33	34	37	37	0	0	37	Total no. of subjects	30	34	37	0	0	37
									Raw	Trials	2-1	3-2	4-3	5-4	6-5	Mean											Measures of reliability via the LOG-TRANSFORMED variable
										Change in mean	0.0268667	-0.0616765	0.211919						Clear #NUM! and "delete" from the log-transformed cells to stop them plotting as zeros.								Factors	Trials	2-1	3-2	4-3	5-4	6-5	Mean
										Lower conf. limit	-0.0598839	-0.153653	0.0834926						Restore the log-transformation formula to those cells if you enter new data.									Factor change in mean	1.00552	0.983783	1.0499
										Upper conf. limit	0.113617	0.0302998	0.340345															Lower conf. limit	0.984672	0.961012	1.01668
										Conf. limits as ±value	0.0867505	0.0919763	0.128426															Upper conf. limit	1.0268	1.00709	1.08421
										Typical error	0.197739	0.224082	0.327183			0.26039												Conf. limits as ×/÷factor	1.02117	1.02369	1.03267
										Lower conf. limit	0.163232	0.186972	0.274893			0.230929												Factor typical error	1.04891	1.05871	1.08536			1.06724
										Upper conf. limit	0.253047	0.281799	0.406965			0.301474												Lower conf. limit	1.0402	1.04876	1.07124			1.05941
										Conf. limits as approx. ×/÷factor	1.24508	1.22767	1.21674			1.14258												Upper conf. limit	1.06301	1.07439	1.10725			1.07826
										Bias correction factor	1.00862	1.00758	1.00694			1.00323												Conf. limits as approx. ×/÷factor	1.0109	1.01215	1.01667			1.00885
										Smallest effect from pure SD	0.0652026	0.0742284	0.072105			0.0709209												Bias correction factor	1.00041	1.00043	1.00057			1.00021
										Lower conf. limit	0.0458299	0.0520652	0.0438131			0.0455124												Smallest effect from pure SD	1.01565	1.01805	1.01876			1.01779
										Upper conf. limit	0.0800149	0.0911533	0.0920797			0.0893765												Lower conf. limit						1.01135
										Smallest effect from observed SD	0.0762588	0.0867085	0.0973708			0.087988												Upper conf. limit						1.02248
										Lower conf. limit	0.0640712	0.0728508	0.0818091			0.0739258												Smallest effect from observed SD	1.01839	1.02144	1.02508			1.02216
										Upper conf. limit	0.0948541	0.107852	0.121114			0.109443												Lower conf. limit	1.01516	1.01798	1.02103			1.01858
										Degrees of freedom	29	33	36	0	0	77.4597												Upper conf. limit	1.0236	1.02674	1.0313			1.02763
									Standardized (when ICC>0)																			Degrees of freedom	29	33	36	0	0	77.4597
										Change in mean	0.0824097	-0.16618	0.587807														Percents
										Lower conf. limit	-0.183685	-0.414	0.231586															Change in mean (%)	0.551546	-1.62169	4.99024
										Upper conf. limit	0.348505	0.0816395	0.944027															Lower conf. limit	-1.53285	-3.89877	1.66833
										Conf. limits as ±value	0.266095	0.24782	0.35622															Upper conf. limit	2.68006	0.709346	8.42069
										Typical error	0.606536	0.603765	0.907519			0.591877												Conf. limits as approx. ±value	2.10646	2.30406	3.37618
										Lower conf. limit	0.500692	0.503774	0.76248			0.524911												Typical error as a CV (%)	4.89059	5.87129	8.53584			6.72444
										Upper conf. limit	0.776187	0.759276	1.12881			0.685261												Lower conf. limit	4.02025	4.87565	7.12427			5.94149
										Conf. limits as approx. ×/÷factor	1.24508	1.22767	1.21674			1.14258												Upper conf. limit	6.30083	7.43859	10.7255			7.82594
										Bias correction factor	1.00862	1.00758	1.00694			1.00323												Conf. limits as approx. ×/÷factor	1.25191	1.23518	1.22698			1.14768
									Correlations																			Bias correction factor	1.00883	1.0078	1.00723			1.00333
										Pearson correlation	0.741938	0.741897	0.558988			0.68327												Smallest effect from pure SD	1.56461	1.80456	1.87591			1.77852
										Lower conf. limit	0.563689	0.577872	0.335728															Lower conf. limit						1.13476
										Upper conf. limit	0.854157	0.848315	0.722784															Upper conf. limit						2.24804
										Bias correction factor	1.0085	1.00738	1.0102															Smallest effect from observed SD	1.83939	2.14415	2.50841			2.21552
										Intraclass correlation (ICC)	0.741065	0.74283	0.559647			0.660725												Lower conf. limit	1.51599	1.79841	2.10334			1.85817
										Lower conf. limit	0.569119	0.583685	0.340381			0.529443												Upper conf. limit	2.35991	2.67392	3.12956			2.76316
										Upper conf. limit	0.847029	0.845551	0.721188			0.773265											Standardized (when ICC>0)
										Effective no. of trials	1.80556	1.91667	2			3.15166												Change in mean	0.0708578	-0.182836	0.524039
										F	6.16746	6.53626	3.54181			7.13774												Lower conf. limit	-0.198999	-0.444715	0.178051
										Numerator DF	36	36	36			36												Upper conf. limit	0.340714	0.0790443	0.870027
										Denominator DF	29	33	36	0	0	77.4597												Conf. limits as ±value	0.269856	0.26188	0.345988
										F lower	3.38483	3.68722	2.03205			4.54605												Typical error	0.61511	0.638019	0.881451			0.593976
										F upper	10.9977	11.493	6.17328			11.7485												Lower conf. limit	0.507769	0.532356	0.740578			0.526773
										Fisher r	0.954776	0.954687	0.63136			0.835223												Upper conf. limit	0.787159	0.802353	1.09639			0.687692
										Fisher SE^-2	27	31	34															Conf. limits as approx. ×/÷factor	1.24508	1.22767	1.21674			1.14258
										Pure variance	0.106285	0.137746	0.129978			0.125744												Bias correction factor	1.00862	1.00758	1.00694			1.00323
										SE of pure variance	0.032693	0.0425429	0.0498455			0.0449643											Correlations
										LCL	0.0525094	0.0677695	0.0479896			0.0517845												Pearson correlation	0.736294	0.721996	0.576494			0.678684
										UCL	0.16006	0.207723	0.211967			0.199704												Lower conf. limit	0.555143	0.548601	0.35845
																												Upper conf. limit	0.850757	0.835846	0.734894
																												Bias correction factor	1.00865	1.00785	1.00991
																												Intraclass correlation	0.735607	0.721043	0.57407			0.658255
																												Lower conf. limit	0.553366	0.551711	0.359034			0.526418
																												Upper conf. limit	0.849714	0.831667	0.731231			0.771448
																											Measures of reliability of log-transformed variable
																													2-1	3-2	4-3	5-4	6-5	Mean
																												Change in mean	0.55003	-1.63498	4.86972
																												Lower conf. limit	-1.54472	-3.9768	1.65457
																												Upper conf. limit	2.64478	0.706842	8.08487
																												Typical error	4.77476	5.70539	8.19102			6.508
																												Lower conf. limit	3.94154	4.76051	6.88194			5.77167
																												Upper conf. limit	6.11029	7.17493	10.1884			7.53481
																												Bias correction factor	1.00862	1.00758	1.00694			1.00323
																												Smallest effect from pure SD	1.55249	1.78847	1.85853			1.76289
																												Lower conf. limit	#NUM!	#NUM!	#NUM!			1.12837
																												Upper conf. limit	#NUM!	#NUM!	#NUM!			2.22314
																												Smallest effect from observed SD	1.82268	2.12148	2.47747			2.19133
																												Lower conf. limit	1.50461	1.78243	2.08152			1.84112
																												Upper conf. limit	2.33249	2.63879	3.08159			2.72568
																												DF	29	33	36	0	0	77.4597
																												Stdized change in mean	0.0708578	-0.182836	0.524039
																												Lower conf. limit	-0.198999	-0.444715	0.178051
																												Upper conf. limit	0.340714	0.0790443	0.870027
																												Stdized typical error	0.61511	0.638019	0.881451			0.593976
																												Lower conf. limit	0.507769	0.532356	0.740578			0.526773
																												Upper conf. limit	0.787159	0.802353	1.09639			0.687692
																												Pearson r	0.736294	0.721996	0.576494			0.678684
																												Lower conf. limit	0.555143	0.548601	0.35845
																												Upper conf. limit	0.850757	0.835846	0.734894
																												Bias correction factor	1.00865	1.00785	1.00991
																												Intraclass r	0.735607	0.721043	0.57407			0.658255
																												Lower conf. limit	0.553366	0.551711	0.359034			0.526418
																												Upper conf. limit	0.849714	0.831667	0.731231			0.771448
																												Effective no. of trials	1.80556	1.91667	2			3.15166
																												F	6.0235	5.95415	3.69561			7.07059
																												Numerator DF	29	36	36			36
																												Denominator DF	29	33	36	0	0	77.4597
																												F lower	3.23703	3.35884	2.12029			4.50328
																												F upper	11.2086	10.4695	6.44135			11.638
																												Fisher r	0.942337	0.911802	0.657196			0.82667
																												Fisher SE^-2	27	31	34
																												Pure variance	60.2557	79.9657	86.3536			77.6946
																												SE of pure variance	#NUM!	#NUM!	#NUM!			27.8835
																												LCL	#NUM!	#NUM!	#NUM!			31.8303
																												UCL	#NUM!	#NUM!	#NUM!			123.559

## Sheet: HRstanding
	CONSECUTIVE PAIRWISE ANALYSIS OF TRIALS FOR RELIABILITY
	Hover cursor for citation:
	Hover cursor for updates:		2018	2015	2012	2010	2009
	This spreadsheet calculates reliability statistics for consecutive pairs of trials and for the means of these statistics when there are >2 trials.
	For trials spaced at equal intervals, these means are better estimates of test-retest reliability than the more usual ANOVA-based reliablity statistics.
	But see the 1-way and 2-way spreadsheets in this workbook for such analyses.
	The reliability statistics are calculated for raw data and after log transformation.
	See the instructions in dark red to help you decide between which is better for your data.
	The data shown here are what you would expect for countermovement-jump height (best of three jumps) of team-sport athletes in trials separated by only a day or two.
	I generated the data by putting appropriate means and SD into the 2-way spreadsheet.
	Delete and replace the numbers in blue. Stats you might want are in red. Don't change any cells with a colored background.
	Missing values must be blanks or the graphs will display incorrectly. (The X values will plot as consecutive integers.)
	Clear all the "delete" and #NUM! corresponding to missing values. Restore the formula (by copying an adjacent cell) if you restore a missing value or for new data.
	Check the graphs (especially of the change scores) for outliers and non-uniformity of scatter. The log-transformed variables may show less non-uniformity.
	For more than 20 subjects, COPY any number of rows after the first data row and INSERT in the same place without deselecting.
	Do NOT copy and insert the first data row.											Use analysis of RAW data in one or more of the following situations:										Use LOG transformation in one or more of the following situations:
	Double-click on any of the red mean or SD cells to check that you have done this operation properly.											the data can be zero or negative;										the data can only be positive and non-zero;
	Colored boxes should enclose all rows of your data.											the data were measured from an arbitrary reference value;										the between-subject SD or change-score SD is more than ~20% of the mean;
	For less than 20 subjects, delete or clear any unwanted or empty rows.											the magnitude of the error is expected to be similar for all subjects.										the magnitude of the percent or factor error is expected to be similar for all subjects.
	To remove a trial, clear its data, or set the corrresponding "Include which trials?" cell to 0 or blank.
	For more than 6 trials, copy and insert the entire column(s) for Trials 5 and/or 6 and their change scores for the RAW and the LOG data.											Missing values produce delete in the panel of change scores.										Missing values produce #NUM! in the panel of log-transformed data.							Missing values produce delete in the panel of change scores.
	And follow the instructions in the cells indicated by "Hover cursor for >6 trials". If such editing is too difficult for you, contact me.											Clear delete from these cells to stop them plotting as zeros.										Clear #NUM! from these cells to get complete analyses.							Clear delete from these cells to stop them plotting as zeros.
												Copy-paste or drag a corner to restore formulae to those cells if you enter new data.										Copy-paste or drag a corner to restore formulae to those cells if you enter new data.							Copy-paste or -drag to restore formulae to those cells if you enter new data.
		Choose smallest effect:	0.2
		Choose conf. limits (%):	90			Hover cursor for >6 trials:	Read	me				Hover cursor for >6 trials:	Read me	Read	me	Do not							Hover cursor for >6 trials:	Read me	Read	me	Do not			Hover cursor for >6 trials:	Read me	Read	me	Do not
		RAW Data									Change scores of raw data					modify	Any				100*LOG-Transformed Data						modify		Change scores of Log-transformed data					modify	Any
		Trial:	1	2	3	4	5	6	Mean		2-1	3-2	4-3	5-4	6-5	this col.	subject?				1	2	3	4	5	6	this col.		2-1	3-2	4-3	5-4	6-5	this col.	subject?
		ST_1	75.2	73.9	67.4	99.2					-1.3	-6.5	31.8				1			ST_1	432.015	430.271	421.065	459.714					-1.74384	-9.20678	38.6493				1
		ST_2	93.2	94.1	100.1	90.8					0.9	6	-9.3				1			ST_2	453.475	454.436	460.617	450.866					0.961032	6.18116	-9.75104				1
		ST_3	78.7	77	91.3	100.1					-1.7	14.3	8.8				1			ST_3	436.564	434.381	451.415	460.617					-2.18377	17.0345	9.20189				1
		ST_4	78.6	95.5	83.3	95.1					16.9	-12.2	11.8				1			ST_4	436.437	455.913	442.245	455.493					19.4755	-13.6678	13.248				1
		ST_5	68.4	67.7	60.1	60.6					-0.7	-7.6	0.5				1			ST_5	422.537	421.509	409.601	410.429					-1.02866	-11.9076	0.828505				1
		ST_6	80.1	89.6	77.2	79.4					9.5	-12.4	2.2				1			ST_6	438.328	449.536	434.64	437.45					11.2079	-14.8956	2.80989				1
		ST_7	94.7	98.3	99.6	88.4					3.6	1.3	-11.2				1			ST_7	455.071	458.802	460.116	448.187					3.731	1.31381	-11.929				1
		ST_8	64.2	64.6	60.3	72.9					0.4	-4.3	12.6				1			ST_8	416.2	416.821	409.933	428.909					0.62112	-6.88823	18.9757				1
		ST_10	78.8	77.4	86.4	80.9					-1.4	9	-5.5				1			ST_10	436.691	434.899	445.899	439.321					-1.79262	11.0001	-6.57739				1
		ST_13	95.7	83.9	77.5	87.2					-11.8	-6.4	9.7				1			ST_13	456.122	442.963	435.028	446.82					-13.1593	-7.93477	11.7926				1
		ST_14	67	77.1	83.8	75.8					10.1	6.7	-8				1			ST_14	420.469	434.51	442.843	432.81					14.0411	8.33297	-10.0335				1
		ST_15		76	79.4	76.1						3.4	-3.3				1			ST_15		433.073	437.45	433.205						4.3765	-4.24501				1
		ST_16	91.6	91.6	84.1	84.7					0	-7.5	0.6				1			ST_16	451.743	451.743	443.201	443.912					0	-8.54247	0.710903				1
		ST_19	85	96.3	96.6	86.9					11.3	0.3	-9.7				1			ST_19	444.265	456.747	457.058	446.476					12.4817	0.311042	-10.5821				1
		ST_21	81	80.8	80.1	82.4					-0.2	-0.7	2.3				1			ST_21	439.445	439.198	438.328	441.159					-0.247219	-0.870111	2.83096				1
		ST_22	87.4	88.6	86.7	81.2					1.2	-1.9	-5.5				1			ST_22	447.05	448.413	446.245	439.692					1.36366	-2.1678	-6.55386				1
		ST_28	80.2	78	80.3	88.1					-2.2	2.3	7.8				1			ST_28	438.452	435.671	438.577	447.847					-2.78147	2.90608	9.27029				1
		ST_30	68.5	71.5	79.2	70.3					3	7.7	-8.9				1			ST_30	422.683	426.97	437.198	425.277					4.28637	10.2279	-11.9205				1
		ST_31	72.5	66.6	82.1	81.8					-5.9	15.5	-0.3				1			ST_31	428.359	419.87	440.794	440.428					-8.4882	20.9233	-0.366077				1
		HIIT_33	78.3	91	86	89.1					12.7	-5	3.1				1			HIIT_33	436.055	451.086	445.435	448.976					15.0312	-5.65122	3.5412				1
		HIIT_34	106.6	126.7	107.1	102.1					20.1	-19.6	-5				1			HIIT_34	466.908	484.182	467.376	462.595					17.2739	-16.8059	-4.78103				1
		HIIT_36	84.4	84.4	90	82.5					0	5.6	-7.5				1			HIIT_36	443.557	443.557	449.981	441.28					0	6.42423	-8.70114				1
		HIIT_37	86.8		74.1	73.9							-0.2				1			HIIT_37	446.361		430.542	430.271							-0.27027				1
		HIIT_38	76.6	75.9	85.5	86.7					-0.7	9.6	1.2				1			HIIT_38	433.86	432.942	444.852	446.245					-0.918039	11.91	1.39375				1
		HIIT_42	77.1	85.6	79	78.2					8.5	-6.6	-0.8				1			HIIT_42	434.51	444.969	436.945	435.927					10.4582	-8.02374	-1.01782				1
		HIIT_43	77.3	73.6	80.5	75.4					-3.7	6.9	-5.1				1			HIIT_43	434.769	429.865	438.826	432.281					-4.90489	8.96122	-6.54499				1
		HIIT_44	86.9	89.2	103	94.1					2.3	13.8	-8.9				1			HIIT_44	446.476	449.088	463.473	454.436					2.6123	14.3848	-9.03709				1
		HIIT_45	64.5	70.2	57.2	67.8					5.7	-13	10.6				1			HIIT_45	416.667	425.135	404.655	421.656					8.46831	-20.4794	17.0008				1
		HIIT_46	57.3	59.5	56.1	54.2					2.2	-3.4	-1.9				1			HIIT_46	404.83	408.598	402.714	399.268					3.76757	-5.88405	-3.44549				1
		HIIT_48	94.4	88.1	87.5	84.9					-6.3	-0.6	-2.6				1			HIIT_48	454.754	447.847	447.164	444.147					-6.90685	-0.683374	-3.01647				1
		HIIT_49	64	72.1	75.1	70.4					8.1	3	-4.7				1			HIIT_49	415.888	427.805	431.882	425.419					11.9171	4.07665	-6.46273				1
		HIIT_52		109.1	102.6	102.6						-6.5	0				1			HIIT_52		469.226	463.084	463.084						-6.1427	0				1
		HIIT_53	83.9		85.9	78.5							-7.4				1			HIIT_53	442.963		445.318	436.31							-9.00852				1
		HIIT_54	67.6	89	94.1	84.3					21.4	5.1	-9.8				1			HIIT_54	421.361	448.864	454.436	443.438					27.5028	5.57217	-10.9976				1
		HIIT_57	98.8	88.5	93.8	108.4					-10.3	5.3	14.6				1			HIIT_57	459.31	448.3	454.116	468.583					-11.0095	5.81623	14.4663				1
		HIIT_59		78	75.7	82.5						-2.3	6.8				1			HIIT_59		435.671	432.678	441.28						-2.99307	8.60201				1
		HIIT_60	81.3	75.2	88.7	93.2					-6.1	13.5	4.5				1			HIIT_60	439.815	432.015	448.526	453.475					-7.79948	16.5109	4.94878				1
		Mean	80.1941	82.9886	83.173	83.5324			82.5126	Mean of change	2.675	0.365714	0.359459			Mean	37			Mean	437.47	440.711	440.926	441.548			440.213	Mean	3.1949	0.386254	0.622417				37
		SD	11.3012	13.2083	12.4448	11.5598			12.1538	SD of change	8.0077	8.55841	8.88468			8.51321				SD	14.2373	15.2809	15.7952	14.3672			14.9437	SD	9.35203	10.3098	10.722			10.1785
		Total no. of subjects	34	35	37	37	0	0	37	Total no. of subjects	32	35	37	0	0	37				N	34	35	37	37	0	0		N	32	35	37	0	0
		Include which trials?	1	1	1	1	0	0												Include which trials?	1	1	1	1	0	0
		DF	33	34	36	36	0	0	36											DF	33	34	36	36	0	0	Mean	Factor change in mean	1.03246	1.00387	1.00624			Mean
																				Back-transformed mean	79.4162	82.0318	82.2084	82.7217			81.6242	SD of change as a factor	1.09803	1.1086	1.11318			1.10715
																				SD as a ×/÷ factor	1.15301	1.1651	1.17111	1.1545			1.16118	Change in mean (%)	3.24649	0.387001	0.624358
	For your data, you may have to set max and min values of X and Y axes to appropriate values.																			SD as a CV (%)	15.3007	16.5102	17.111	15.4505			16.1181	SD of change as CV (%)	9.80329	10.8599	11.3179			10.7145
									Measures of reliability via the RAW variable											Total no. of subjects	34	35	37	37	0	0	37	Total no. of subjects	32	35	37	0	0	37
									Raw	Trials	2-1	3-2	4-3	5-4	6-5	Mean											Measures of reliability via the LOG-TRANSFORMED variable
										Change in mean	2.675	0.365714	0.359459						Clear #NUM! and "delete" from the log-transformed cells to stop them plotting as zeros.								Factors	Trials	2-1	3-2	4-3	5-4	6-5	Mean
										Lower conf. limit	0.274867	-2.08044	-2.10652						Restore the log-transformation formula to those cells if you enter new data.									Factor change in mean	1.03246	1.00387	1.00624
										Upper conf. limit	5.07513	2.81187	2.82544															Lower conf. limit	1.00393	0.97472	0.97674
										Conf. limits as ±value	2.40013	2.44615	2.46598															Upper conf. limit	1.06181	1.03389	1.03664
										Typical error	5.6623	6.05171	6.28242			6.01975												Conf. limits as ×/÷factor	1.02843	1.02991	1.03021
										Lower conf. limit	4.70043	5.06161	5.27836			5.34843												Factor typical error	1.06836	1.07562	1.07876			1.07463
										Upper conf. limit	7.17982	7.58133	7.81435			6.95834												Lower conf. limit	1.05643	1.06287	1.06577			1.06604
										Conf. limits as approx. ×/÷factor	1.23591	1.22385	1.21674			1.14062												Upper conf. limit	1.08747	1.09563	1.09889			1.08675
										Bias correction factor	1.00806	1.00735	1.00694			1.00314												Conf. limits as approx. ×/÷factor	1.01458	1.01529	1.01542			1.00967
										Smallest effect from pure SD	2.18518	2.26065	2.04726			2.11165												Bias correction factor	1.00053	1.00054	1.00053			1.00023
										Lower conf. limit	1.5775	1.62146	1.42815			1.47784												Smallest effect from pure SD	1.02678	1.02785	1.02646			1.02654
										Upper conf. limit	2.65736	2.75534	2.51851			2.59503												Lower conf. limit						1.01866
										Smallest effect from observed SD	2.4612	2.56426	2.40208			2.43076												Upper conf. limit						1.03262
										Lower conf. limit	2.06785	2.15444	2.01818			2.04227												Smallest effect from observed SD	1.02999	1.03158	1.03066			1.03034
										Upper conf. limit	3.06135	3.18954	2.98782			3.02348												Lower conf. limit	1.02484	1.02647	1.02569			1.02543
										Degrees of freedom	31	34	36	0	0	79.5307												Upper conf. limit	1.03818	1.03944	1.03827			1.03788
									Standardized (when ICC>0)																			Degrees of freedom	31	34	36	0	0	79.5307
										Change in mean	0.244831	0.0323549	0.0351162														Percents
										Lower conf. limit	0.0251573	-0.184057	-0.20579															Change in mean (%)	3.24649	0.387001	0.624358
										Upper conf. limit	0.464504	0.248767	0.276022															Lower conf. limit	0.392605	-2.52796	-2.32604
										Conf. limits as ±value	0.219673	0.216412	0.240906															Upper conf. limit	6.1815	3.38914	3.66388
										Typical error	0.518245	0.535397	0.61374			0.495298												Conf. limits as approx. ±value	2.89445	2.95855	2.99496
										Lower conf. limit	0.43021	0.447803	0.515652			0.440063												Typical error as a CV (%)	6.83643	7.5624	7.87639			7.46261
										Upper conf. limit	0.657137	0.670723	0.763397			0.572525												Lower conf. limit	5.64301	6.28712	6.57716			6.60352
										Conf. limits as approx. ×/÷factor	1.23591	1.22385	1.21674			1.14062												Upper conf. limit	8.74676	9.56275	9.88928			8.67534
										Bias correction factor	1.00806	1.00735	1.00694			1.00314												Conf. limits as approx. ×/÷factor	1.245	1.23329	1.22621			1.14619
									Correlations																			Bias correction factor	1.00834	1.00763	1.00721			1.00326
										Pearson correlation	0.796612	0.787195	0.733393			0.772266												Smallest effect from pure SD	2.67798	2.78455	2.64568			2.65388
										Lower conf. limit	0.654899	0.648811	0.574316															Lower conf. limit						1.86614
										Upper conf. limit	0.884203	0.875178	0.839099															Upper conf. limit						3.26183
										Bias correction factor	1.00644	1.00606	1.0069															Smallest effect from observed SD	2.99932	3.15835	3.06567			3.03386
										Intraclass correlation (ICC)	0.797062	0.786263	0.736479			0.764234												Lower conf. limit	2.48355	2.64697	2.56948			2.54288
										Lower conf. limit	0.660911	0.650973	0.581644			0.661812												Upper conf. limit	3.81833	3.9435	3.82735			3.7875
										Upper conf. limit	0.880467	0.87238	0.839812			0.846825											Standardized (when ICC>0)
										Effective no. of trials	1.86111	1.94444	2			3.20919												Change in mean	0.241786	0.0281272	0.0476712
										F	8.30974	8.15293	6.58952			11.4026												Lower conf. limit	0.0296537	-0.186454	-0.180257
										Numerator DF	36	36	36			36												Upper conf. limit	0.453919	0.242708	0.275599
										Denominator DF	31	34	36	0	0	79.5307												Conf. limits as ±value	0.212133	0.214581	0.227928
										F lower	4.62745	4.62661	3.78062			7.28016												Typical error	0.500455	0.530868	0.580677			0.481625
										F upper	14.7087	14.2917	11.4854			18.7419												Lower conf. limit	0.415442	0.444014	0.487874			0.427914
										Fisher r	1.08927	1.06401	0.93603			1.02592												Upper conf. limit	0.63458	0.665049	0.722272			0.55672
										Fisher SE^-2	29	32	34															Conf. limits as approx. ×/÷factor	1.23591	1.22385	1.21674			1.14062
										Pure variance	119.376	127.763	104.781			111.477												Bias correction factor	1.00806	1.00735	1.00694			1.00314
										SE of pure variance	34.7527	37.7143	32.7026			34.5787											Correlations
										LCL	62.2125	65.7284	50.9904			54.6002												Pearson correlation	0.806164	0.790652	0.756012			0.783874
										UCL	176.539	189.797	158.573			168.354												Lower conf. limit	0.669884	0.654081	0.607375
																												Upper conf. limit	0.889894	0.877304	0.853508
																												Bias correction factor	1.00617	1.00597	1.00641
																												Intraclass correlation	0.808187	0.789121	0.757533			0.777302
																												Lower conf. limit	0.674259	0.655302	0.612307			0.679059
																												Upper conf. limit	0.890341	0.874165	0.853308			0.855857
																											Measures of reliability of log-transformed variable
																													2-1	3-2	4-3	5-4	6-5	Mean
																												Change in mean	3.1949	0.386254	0.622417
																												Lower conf. limit	0.391836	-2.56046	-2.35352
																												Upper conf. limit	5.99797	3.33297	3.59835
																												Typical error	6.61288	7.29009	7.58159			7.19728
																												Lower conf. limit	5.48954	6.09739	6.3699			6.39464
																												Upper conf. limit	8.38517	9.13273	9.43032			8.31947
																												Bias correction factor	1.00806	1.00735	1.00694			1.00314
																												Smallest effect from pure SD	2.64275	2.74648	2.61129			2.61927
																												Lower conf. limit	#NUM!	#NUM!	#NUM!			1.84894
																												Upper conf. limit	#NUM!	#NUM!	#NUM!			3.20976
																												Smallest effect from observed SD	2.95522	3.1095	3.01961			2.98875
																												Lower conf. limit	2.45321	2.61254	2.53702			2.51109
																												Upper conf. limit	3.74723	3.86773	3.75593			3.71754
																												DF	31	34	36	0	0	79.5307
																												Stdized change in mean	0.241786	0.0281272	0.0476712
																												Lower conf. limit	0.0296537	-0.186454	-0.180257
																												Upper conf. limit	0.453919	0.242708	0.275599
																												Stdized typical error	0.500455	0.530868	0.580677			0.481625
																												Lower conf. limit	0.415442	0.444014	0.487874			0.427914
																												Upper conf. limit	0.63458	0.665049	0.722272			0.55672
																												Pearson r	0.806164	0.790652	0.756012			0.783874
																												Lower conf. limit	0.669884	0.654081	0.607375
																												Upper conf. limit	0.889894	0.877304	0.853508
																												Bias correction factor	1.00617	1.00597	1.00641
																												Intraclass r	0.808187	0.789121	0.757533			0.777302
																												Lower conf. limit	0.674259	0.655302	0.612307			0.679059
																												Upper conf. limit	0.890341	0.874165	0.853308			0.855857
																												Effective no. of trials	1.86111	1.94444	2			3.20919
																												F	8.84163	8.27621	7.24855			12.2013
																												Numerator DF	31	36	36			36
																												Denominator DF	31	34	36	0	0	79.5307
																												F lower	4.85236	4.69656	4.15873			7.79011
																												F upper	16.1106	14.5078	12.634			20.0547
																												Fisher r	1.11597	1.07317	0.986841			1.05534
																												Fisher SE^-2	29	32	34
																												Pure variance	174.603	188.579	170.471			171.515
																												SE of pure variance	#NUM!	#NUM!	#NUM!			52.3144
																												LCL	#NUM!	#NUM!	#NUM!			85.4649
																												UCL	#NUM!	#NUM!	#NUM!			257.564

## Sheet: LnRMSSDstanding
	CONSECUTIVE PAIRWISE ANALYSIS OF TRIALS FOR RELIABILITY
	Hover cursor for citation:
	Hover cursor for updates:		2018	2015	2012	2010	2009
	This spreadsheet calculates reliability statistics for consecutive pairs of trials and for the means of these statistics when there are >2 trials.
	For trials spaced at equal intervals, these means are better estimates of test-retest reliability than the more usual ANOVA-based reliablity statistics.
	But see the 1-way and 2-way spreadsheets in this workbook for such analyses.
	The reliability statistics are calculated for raw data and after log transformation.
	See the instructions in dark red to help you decide between which is better for your data.
	The data shown here are what you would expect for countermovement-jump height (best of three jumps) of team-sport athletes in trials separated by only a day or two.
	I generated the data by putting appropriate means and SD into the 2-way spreadsheet.
	Delete and replace the numbers in blue. Stats you might want are in red. Don't change any cells with a colored background.
	Missing values must be blanks or the graphs will display incorrectly. (The X values will plot as consecutive integers.)
	Clear all the "delete" and #NUM! corresponding to missing values. Restore the formula (by copying an adjacent cell) if you restore a missing value or for new data.
	Check the graphs (especially of the change scores) for outliers and non-uniformity of scatter. The log-transformed variables may show less non-uniformity.
	For more than 20 subjects, COPY any number of rows after the first data row and INSERT in the same place without deselecting.
	Do NOT copy and insert the first data row.											Use analysis of RAW data in one or more of the following situations:										Use LOG transformation in one or more of the following situations:
	Double-click on any of the red mean or SD cells to check that you have done this operation properly.											the data can be zero or negative;										the data can only be positive and non-zero;
	Colored boxes should enclose all rows of your data.											the data were measured from an arbitrary reference value;										the between-subject SD or change-score SD is more than ~20% of the mean;
	For less than 20 subjects, delete or clear any unwanted or empty rows.											the magnitude of the error is expected to be similar for all subjects.										the magnitude of the percent or factor error is expected to be similar for all subjects.
	To remove a trial, clear its data, or set the corrresponding "Include which trials?" cell to 0 or blank.
	For more than 6 trials, copy and insert the entire column(s) for Trials 5 and/or 6 and their change scores for the RAW and the LOG data.											Missing values produce delete in the panel of change scores.										Missing values produce #NUM! in the panel of log-transformed data.							Missing values produce delete in the panel of change scores.
	And follow the instructions in the cells indicated by "Hover cursor for >6 trials". If such editing is too difficult for you, contact me.											Clear delete from these cells to stop them plotting as zeros.										Clear #NUM! from these cells to get complete analyses.							Clear delete from these cells to stop them plotting as zeros.
												Copy-paste or drag a corner to restore formulae to those cells if you enter new data.										Copy-paste or drag a corner to restore formulae to those cells if you enter new data.							Copy-paste or -drag to restore formulae to those cells if you enter new data.
		Choose smallest effect:	0.2
		Choose conf. limits (%):	90			Hover cursor for >6 trials:	Read	me				Hover cursor for >6 trials:	Read me	Read	me	Do not							Hover cursor for >6 trials:	Read me	Read	me	Do not			Hover cursor for >6 trials:	Read me	Read	me	Do not
		RAW Data									Change scores of raw data					modify	Any				100*LOG-Transformed Data						modify		Change scores of Log-transformed data					modify	Any
		Trial:	1	2	3	4	5	6	Mean		2-1	3-2	4-3	5-4	6-5	this col.	subject?				1	2	3	4	5	6	this col.		2-1	3-2	4-3	5-4	6-5	this col.	subject?
		ST_1	2.955	3.211	3.182	3.27					0.256	-0.029	0.088				1			ST_1	108.35	116.658	115.751	118.479					8.30838	-0.907249	2.72801				1
		ST_2	2.425	2.001	2.116	2.313					-0.424	0.115	0.197				1			ST_2	88.5832	69.3647	74.9528	83.8545					-19.2184	5.58805	8.90179				1
		ST_3	3.709	3.686	3.207	3.025					-0.023	-0.479	-0.182				1			ST_3	131.076	130.454	116.534	110.691					-0.622044	-13.9206	-5.84248				1
		ST_4	3.5	2.809	3.118	2.773					-0.691	0.309	-0.345				1			ST_4	125.276	103.283	113.719	101.993					-21.9934	10.4363	-11.7262				1
		ST_5	3.424	3.671	3.959	3.857					0.247	0.288	-0.102				1			ST_5	123.081	130.046	137.599	134.989					6.96546	7.55274	-2.61018				1
		ST_6	4.802	3.867	3.852	3.8					-0.935	-0.015	-0.052				1			ST_6	156.903	135.248	134.859	133.5					-21.6553	-0.388652	-1.35914				1
		ST_7	3.049	3.025	2.981	3.378					-0.024	-0.044	0.397				1			ST_7	111.481	110.691	109.226	121.728					-0.790258	-1.46523	12.5025				1
		ST_8	4.098	4.617	4.618	3.924					0.519	0.001	-0.694				1			ST_8	141.05	152.975	152.996	136.711					11.9246	0.0216567	-16.285				1
		ST_10	3.894	3.926	3.651	3.974					0.032	-0.275	0.323				1			ST_10	135.944	136.762	129.5	137.977					0.818419	-7.262	8.4772				1
		ST_13	3.148	3.262	3.782	3.512					0.114	0.52	-0.27				1			ST_13	114.677	118.234	133.025	125.619					3.55732	14.7912	-7.40673				1
		ST_14	4.134	3.632	3.411	3.742					-0.502	-0.221	0.331				1			ST_14	141.925	128.978	122.701	131.962					-12.9462	-6.2778	9.26147				1
		ST_15		3.679	3.82	3.346						0.141	-0.474				1			ST_15		130.264	134.025	120.777						3.76094	-13.2485				1
		ST_16	2.603	2.46	2.797	2.976					-0.143	0.337	0.179				1			ST_16	95.6665	90.0161	102.855	109.058					-5.65033	12.8386	6.20327				1
		ST_19	3.285	3.296	3.285	3.684					0.011	-0.011	0.399				1			ST_19	118.937	119.271	118.937	130.4					0.334296	-0.334296	11.4632				1
		ST_21	4.159	3.364	3.296	3.36					-0.795	-0.068	0.064				1			ST_21	142.527	121.313	119.271	121.194					-21.2144	-2.04211	1.92314				1
		ST_22	2.588	2.501	2.442	2.912					-0.087	-0.059	0.47				1			ST_22	95.0885	91.6691	89.2817	106.884					-3.41947	-2.38733	17.6023				1
		ST_28	3.661	3.676	3.073	3.353					0.015	-0.603	0.28				1			ST_28	129.774	130.183	112.265	120.986					0.408887	-17.9171	8.72012				1
		ST_30	4.043	4.015	3.684	4.119					-0.028	-0.331	0.435				1			ST_30	139.699	139.004	130.4	141.561					-0.694964	-8.60382	11.1611				1
		ST_31	3.336	3.561	3.118	3.378					0.225	-0.443	0.26				1			ST_31	120.477	127.004	113.719	121.728					6.52689	-13.285	8.0092				1
		HIIT_33	3.857	3.523	3.475	3.547					-0.334	-0.048	0.072				1			HIIT_33	134.989	125.931	124.559	126.61					-9.05768	-1.37184	2.05077				1
		HIIT_34	1.686	0.956	1.361	1.668					-0.73	0.405	0.307				1			HIIT_34	52.2359	-4.49974	30.822	51.1625					-56.7356	35.3217	20.3406				1
		HIIT_36	3.357	3.447	3.456	3.572					0.09	0.009	0.116				1			HIIT_36	121.105	123.75	124.011	127.313					2.64566	0.260756	3.30138				1
		HIIT_37	2.14		3.325	3.453							0.128				1			HIIT_37	76.0806		120.147	123.924							3.77737				1
		HIIT_38	3.114	3.049	2.747	2.688					-0.065	-0.302	-0.059				1			HIIT_38	113.591	111.481	101.051	98.8797					-2.10944	-10.4304	-2.1712				1
		HIIT_42	4.011	3.456	3.894	3.666					-0.555	0.438	-0.228				1			HIIT_42	138.904	124.011	135.944	129.91					-14.8929	11.9325	-6.03358				1
		HIIT_43	3.3	3.336	2.965	3.246					0.036	-0.371	0.281				1			HIIT_43	119.392	120.477	108.688	117.742					1.085	-11.7895	9.05464				1
		HIIT_44	2.708	3.266	2.603	3.054					0.558	-0.663	0.451				1			HIIT_44	99.621	118.357	95.6665	111.645					18.7356	-22.6901	15.9788				1
		HIIT_45	3.592	3.182	3.857	3.321					-0.41	0.675	-0.536				1			HIIT_45	127.871	115.751	134.989	120.027					-12.1199	19.238	-14.9624				1
		HIIT_46	4.199	3.978	4.17	4.41					-0.221	0.192	0.24				1			HIIT_46	143.485	138.078	142.792	148.387					-5.40672	4.71369	5.59587				1
		HIIT_48	2.803	3.03	3.127	3.109					0.227	0.097	-0.018				1			HIIT_48	103.069	110.856	114.007	113.43					7.78723	3.15115	-0.577295				1
		HIIT_49	4.413	3.648	3.666	3.619					-0.765	0.018	-0.047				1			HIIT_49	148.455	129.418	129.91	128.62					-19.0376	0.492208	-1.29034				1
		HIIT_52		1.825	2.092	2.416						0.267	0.324				1			HIIT_52		60.158	73.8121	88.2113						13.6541	14.3993				1
		HIIT_53	3.219		3.011	3.339							0.328				1			HIIT_53	116.907		110.227	120.567							10.3399				1
		HIIT_54	3.704	2.632	2.37	3.025					-1.072	-0.262	0.655				1			HIIT_54	130.941	96.7744	86.289	110.691					-34.1669	-10.4854	24.4021				1
		HIIT_57	2.939	3.314	3.182	2.76					0.375	-0.132	-0.422				1			HIIT_57	107.807	119.816	115.751	101.523					12.0087	-4.0646	-14.2279				1
		HIIT_59		3.552	3.798	3.622						0.246	-0.176				1			HIIT_59		126.751	133.447	128.703						6.69638	-4.74483				1
		HIIT_60	3.914	3.75	3.25	2.996					-0.164	-0.5	-0.254				1			HIIT_60	136.456	132.176	117.865	109.728					-4.2804	-14.3101	-8.13769				1
		Mean	3.40497	3.26294	3.23624	3.30289			3.30014	Mean of change	-0.164469	-0.0228	0.0666486			Mean	37			Mean	120.336	115.163	115.178	118.032			117.139	Mean	-5.7783	0.0147659	2.85326				37
		SD	0.682809	0.690987	0.639443	0.531706			0.637648	SD of change	0.420774	0.325785	0.319692			0.355669				SD	21.9809	28.0822	22.7635	17.9876			22.9261	SD	15.0781	11.6127	10.2782			12.3625
		Total no. of subjects	34	35	37	37	0	0	37	Total no. of subjects	32	35	37	0	0	37				N	34	35	37	37	0	0		N	32	35	37	0	0
		Include which trials?	1	1	1	1	0	0												Include which trials?	1	1	1	1	0	0
		DF	33	34	36	36	0	0	36											DF	33	34	36	36	0	0	Mean	Factor change in mean	0.943855	1.00015	1.02894			Mean
																				Back-transformed mean	3.33129	3.16334	3.16383	3.2554			3.22648	SD of change as a factor	1.16274	1.12314	1.10825			1.13159
																				SD as a ×/÷ factor	1.24584	1.32422	1.25563	1.19707			1.25767	Change in mean (%)	-5.61453	0.014767	2.89435
	For your data, you may have to set max and min values of X and Y axes to appropriate values.																			SD as a CV (%)	24.5839	32.4218	25.5627	19.7069			25.7671	SD of change as CV (%)	16.2742	12.3139	10.825			13.1592
									Measures of reliability via the RAW variable											Total no. of subjects	34	35	37	37	0	0	37	Total no. of subjects	32	35	37	0	0	37
									Raw	Trials	2-1	3-2	4-3	5-4	6-5	Mean											Measures of reliability via the LOG-TRANSFORMED variable
										Change in mean	-0.164469	-0.0228	0.0666486						Clear #NUM! and "delete" from the log-transformed cells to stop them plotting as zeros.								Factors	Trials	2-1	3-2	4-3	5-4	6-5	Mean
										Lower conf. limit	-0.290587	-0.115915	-0.0220834						Restore the log-transformation formula to those cells if you enter new data.									Factor change in mean	0.943855	1.00015	1.02894
										Upper conf. limit	-0.0383508	0.0703154	0.155381															Lower conf. limit	0.902148	0.967496	1
										Conf. limits as ±value	0.126118	0.0931154	0.0887321															Upper conf. limit	0.987489	1.0339	1.05872
										Typical error	0.297532	0.230365	0.226057			0.251496												Conf. limits as ×/÷factor	1.04623	1.03375	1.02894
										Lower conf. limit	0.24699	0.192676	0.189929			0.223449												Factor typical error	1.11251	1.08558	1.07538			1.09135
										Upper conf. limit	0.377273	0.288592	0.281179			0.290709												Lower conf. limit	1.09254	1.07109	1.06297			1.08076
										Conf. limits as approx. ×/÷factor	1.23591	1.22385	1.21674			1.14062												Upper conf. limit	1.14476	1.10835	1.09461			1.10633
										Bias correction factor	1.00806	1.00735	1.00694			1.00314												Conf. limits as approx. ×/÷factor	1.02362	1.01724	1.01478			1.01176
										Smallest effect from pure SD	0.123839	0.12476	0.108572			0.117191												Bias correction factor	1.00086	1.0006	1.0005			1.00027
										Lower conf. limit	0.0903805	0.0935953	0.0805244			0.0862884												Smallest effect from pure SD	1.04687	1.04944	1.03911			1.0433
										Upper conf. limit	0.150012	0.149566	0.130735			0.141499												Lower conf. limit						1.03186
										Smallest effect from observed SD	0.137394	0.132995	0.117609			0.12753												Upper conf. limit						1.05241
										Lower conf. limit	0.115436	0.11174	0.0988131			0.107148												Smallest effect from observed SD	1.05182	1.05229	1.04188			1.04692
										Upper conf. limit	0.170897	0.165426	0.146288			0.158627												Lower conf. limit	1.04283	1.04376	1.03507			1.03928
										Degrees of freedom	31	34	36	0	0	79.5307												Upper conf. limit	1.06616	1.06545	1.05236			1.05869
									Standardized (when ICC>0)																			Degrees of freedom	31	34	36	0	0	79.5307
										Change in mean	-0.265617	-0.0365502	0.122773														Percents
										Lower conf. limit	-0.469297	-0.185821	-0.0406798															Change in mean (%)	-5.61453	0.014767	2.89435
										Upper conf. limit	-0.0619365	0.112721	0.286226															Lower conf. limit	-9.78516	-3.25037	0.000498947
										Conf. limits as ±value	0.20368	0.149271	0.163453															Upper conf. limit	-1.25108	3.3901	5.87195
										Typical error	0.480514	0.369293	0.416418			0.394411												Conf. limits as approx. ±value	4.26704	3.32024	2.93573
										Lower conf. limit	0.398889	0.308874	0.349866			0.350427												Typical error as a CV (%)	11.2509	8.55801	7.5384			9.13508
										Upper conf. limit	0.609294	0.462634	0.517959			0.455908												Lower conf. limit	9.25417	7.10935	6.29654			8.07633
										Conf. limits as approx. ×/÷factor	1.23591	1.22385	1.21674			1.14062												Upper conf. limit	14.4757	10.8347	9.46119			10.6328
										Bias correction factor	1.00806	1.00735	1.00694			1.00314												Conf. limits as approx. ×/÷factor	1.25069	1.23451	1.22581			1.1474
									Correlations																			Bias correction factor	1.00851	1.00766	1.0072			1.00328
										Pearson correlation	0.805949	0.887354	0.869939			0.859706												Smallest effect from pure SD	4.68687	4.94368	3.91146			4.32995
										Lower conf. limit	0.669545	0.80707	0.782093															Lower conf. limit						3.18596
										Upper conf. limit	0.889766	0.935423	0.923884															Upper conf. limit						5.24148
										Bias correction factor	1.00618	1.00341	1.00366															Smallest effect from observed SD	5.18219	5.22932	4.18834			4.69197
										Intraclass correlation (ICC)	0.820541	0.885829	0.859082			0.851566												Lower conf. limit	4.28332	4.37558	3.50737			3.92758
										Lower conf. limit	0.69771	0.806969	0.766602			0.78023												Upper conf. limit	6.61611	6.5454	5.23597			5.86908
										Upper conf. limit	0.894814	0.93328	0.916648			0.905928											Standardized (when ICC>0)
										Effective no. of trials	1.86111	1.94444	2			3.20919												Change in mean	-0.252308	0.000612013	0.148727
										F	9.50958	16.0865	13.1927			19.4111												Lower conf. limit	-0.449644	-0.136958	2.60078e-05
										Numerator DF	36	36	36			36												Upper conf. limit	-0.0549729	0.138182	0.297428
										Denominator DF	31	34	36	0	0	79.5307												Conf. limits as ±value	0.197335	0.13757	0.148701
										F lower	5.2956	9.12876	7.56907			12.3933												Typical error	0.465546	0.340346	0.378836			0.381295
										F upper	16.8325	28.199	22.9945			31.9051												Lower conf. limit	0.386463	0.284663	0.318291			0.338773
										Fisher r	1.11536	1.40934	1.33283			1.29222												Upper conf. limit	0.590314	0.426371	0.471213			0.440746
										Fisher SE^-2	29	32	34															Conf. limits as approx. ×/÷factor	1.23591	1.22385	1.21674			1.14062
										Pure variance	0.383403	0.389127	0.294697			0.343345												Bias correction factor	1.00806	1.00735	1.00694			1.00314
										SE of pure variance	0.108938	0.103429	0.0806107			0.0955726											Correlations
										LCL	0.204216	0.219002	0.162104			0.186142												Pearson correlation	0.842989	0.916445	0.901391			0.892292
										UCL	0.562591	0.559252	0.42729			0.500548												Lower conf. limit	0.728711	0.855305	0.832891
																												Upper conf. limit	0.911591	0.952413	0.942691
																												Bias correction factor	1.00511	1.00257	1.00282
																												Intraclass correlation	0.829718	0.901378	0.880546			0.861392
																												Lower conf. limit	0.708598	0.832332	0.800642			0.794033
																												Upper conf. limit	0.903103	0.942558	0.929675			0.912397
																											Measures of reliability of log-transformed variable
																													2-1	3-2	4-3	5-4	6-5	Mean
																												Change in mean	-5.7783	0.0147659	2.85326
																												Lower conf. limit	-10.2976	-3.30437	0.000498946
																												Upper conf. limit	-1.25897	3.3339	5.70602
																												Typical error	10.6618	8.21145	7.26778			8.74162
																												Lower conf. limit	8.85068	6.86801	6.10625			7.76675
																												Upper conf. limit	13.5192	10.287	9.03999			10.1046
																												Bias correction factor	1.00806	1.00735	1.00694			1.00314
																												Smallest effect from pure SD	4.58035	4.82536	3.8369			4.23883
																												Lower conf. limit	#NUM!	#NUM!	#NUM!			3.13626
																												Upper conf. limit	#NUM!	#NUM!	#NUM!			5.10873
																												Smallest effect from observed SD	5.05238	5.09718	4.103			4.58522
																												Lower conf. limit	4.19413	4.28255	3.44726			3.85242
																												Upper conf. limit	6.40645	6.3401	5.1035			5.70331
																												DF	31	34	36	0	0	79.5307
																												Stdized change in mean	-0.252308	0.000612013	0.148727
																												Lower conf. limit	-0.449644	-0.136958	2.60078e-05
																												Upper conf. limit	-0.0549729	0.138182	0.297428
																												Stdized typical error	0.465546	0.340346	0.378836			0.381295
																												Lower conf. limit	0.386463	0.284663	0.318291			0.338773
																												Upper conf. limit	0.590314	0.426371	0.471213			0.440746
																												Pearson r	0.842989	0.916445	0.901391			0.892292
																												Lower conf. limit	0.728711	0.855305	0.832891
																												Upper conf. limit	0.911591	0.952413	0.942691
																												Bias correction factor	1.00511	1.00257	1.00282
																												Intraclass r	0.829718	0.901378	0.880546			0.861392
																												Lower conf. limit	0.708598	0.832332	0.800642			0.794033
																												Upper conf. limit	0.903103	0.942558	0.929675			0.912397
																												Effective no. of trials	1.86111	1.94444	2			3.20919
																												F	10.0684	18.7717	15.7429			20.9437
																												Numerator DF	31	36	36			36
																												Denominator DF	31	34	36	0	0	79.5307
																												F lower	5.52564	10.6525	9.0322			13.3719
																												F upper	18.346	32.9061	27.4394			34.4243
																												Fisher r	1.23142	1.56636	1.47959			1.43306
																												Fisher SE^-2	29	32	34
																												Pure variance	524.49	582.103	368.045			449.191
																												SE of pure variance	#NUM!	#NUM!	#NUM!			123.59
																												LCL	#NUM!	#NUM!	#NUM!			245.904
																												UCL	#NUM!	#NUM!	#NUM!			652.479

## Sheet: LnRMSSD-RRstanding
	CONSECUTIVE PAIRWISE ANALYSIS OF TRIALS FOR RELIABILITY
	Hover cursor for citation:
	Hover cursor for updates:		2018	2015	2012	2010	2009
	This spreadsheet calculates reliability statistics for consecutive pairs of trials and for the means of these statistics when there are >2 trials.
	For trials spaced at equal intervals, these means are better estimates of test-retest reliability than the more usual ANOVA-based reliablity statistics.
	But see the 1-way and 2-way spreadsheets in this workbook for such analyses.
	The reliability statistics are calculated for raw data and after log transformation.
	See the instructions in dark red to help you decide between which is better for your data.
	The data shown here are what you would expect for countermovement-jump height (best of three jumps) of team-sport athletes in trials separated by only a day or two.
	I generated the data by putting appropriate means and SD into the 2-way spreadsheet.
	Delete and replace the numbers in blue. Stats you might want are in red. Don't change any cells with a colored background.
	Missing values must be blanks or the graphs will display incorrectly. (The X values will plot as consecutive integers.)
	Clear all the "delete" and #NUM! corresponding to missing values. Restore the formula (by copying an adjacent cell) if you restore a missing value or for new data.
	Check the graphs (especially of the change scores) for outliers and non-uniformity of scatter. The log-transformed variables may show less non-uniformity.
	For more than 20 subjects, COPY any number of rows after the first data row and INSERT in the same place without deselecting.
	Do NOT copy and insert the first data row.											Use analysis of RAW data in one or more of the following situations:										Use LOG transformation in one or more of the following situations:
	Double-click on any of the red mean or SD cells to check that you have done this operation properly.											the data can be zero or negative;										the data can only be positive and non-zero;
	Colored boxes should enclose all rows of your data.											the data were measured from an arbitrary reference value;										the between-subject SD or change-score SD is more than ~20% of the mean;
	For less than 20 subjects, delete or clear any unwanted or empty rows.											the magnitude of the error is expected to be similar for all subjects.										the magnitude of the percent or factor error is expected to be similar for all subjects.
	To remove a trial, clear its data, or set the corrresponding "Include which trials?" cell to 0 or blank.
	For more than 6 trials, copy and insert the entire column(s) for Trials 5 and/or 6 and their change scores for the RAW and the LOG data.											Missing values produce delete in the panel of change scores.										Missing values produce #NUM! in the panel of log-transformed data.							Missing values produce delete in the panel of change scores.
	And follow the instructions in the cells indicated by "Hover cursor for >6 trials". If such editing is too difficult for you, contact me.											Clear delete from these cells to stop them plotting as zeros.										Clear #NUM! from these cells to get complete analyses.							Clear delete from these cells to stop them plotting as zeros.
												Copy-paste or drag a corner to restore formulae to those cells if you enter new data.										Copy-paste or drag a corner to restore formulae to those cells if you enter new data.							Copy-paste or -drag to restore formulae to those cells if you enter new data.
		Choose smallest effect:	0.2
		Choose conf. limits (%):	90			Hover cursor for >6 trials:	Read	me				Hover cursor for >6 trials:	Read me	Read	me	Do not							Hover cursor for >6 trials:	Read me	Read	me	Do not			Hover cursor for >6 trials:	Read me	Read	me	Do not
		RAW Data									Change scores of raw data					modify	Any				100*LOG-Transformed Data						modify		Change scores of Log-transformed data					modify	Any
		Trial:	1	2	3	4	5	6	Mean		2-1	3-2	4-3	5-4	6-5	this col.	subject?				1	2	3	4	5	6	this col.		2-1	3-2	4-3	5-4	6-5	this col.	subject?
		ST_1	3.684	3.922	3.55	5.224					0.238	-0.372	1.674				1			ST_1	130.4	136.66	126.695	165.326					6.26026	-9.96541	38.6316				1
		ST_2	3.754	3.131	3.519	3.491					-0.623	0.388	-0.028				1			ST_2	132.282	114.135	125.818	125.019					-18.1469	11.6824	-0.798863				1
		ST_3	4.807	4.669	4.842	5.007					-0.138	0.173	0.165				1			ST_3	157.007	154.094	157.733	161.084					-2.91283	3.63829	3.35091				1
		ST_4	4.541	4.44	4.294	4.367					-0.101	-0.146	0.073				1			ST_4	151.315	149.065	145.722	147.408					-2.24929	-3.34357	1.68576				1
		ST_5	3.868	4.089	3.9	3.84					0.221	-0.189	-0.06				1			ST_5	135.274	140.83	136.098	134.547					5.55629	-4.73239	-1.55042				1
		ST_6	6.207	5.663	4.862	4.945					-0.544	-0.801	0.083				1			ST_6	182.568	173.395	158.145	159.838					-9.17239	-15.2504	1.69271				1
		ST_7	4.779	4.924	4.918	4.926					0.145	-0.006	0.008				1			ST_7	156.423	159.412	159.29	159.453					2.98899	-0.121926	0.162536				1
		ST_8	4.314	4.765	4.446	4.655					0.451	-0.319	0.209				1			ST_8	146.187	156.13	149.2	153.794					9.9432	-6.92927	4.59371				1
		ST_10	5.042	5.003	5.188	5.271					-0.039	0.185	0.083				1			ST_10	161.78	161.004	164.635	166.222					-0.77651	3.63105	1.58718				1
		ST_13	4.978	4.527	4.748	5.038					-0.451	0.221	0.29				1			ST_13	160.503	151.006	155.772	161.701					-9.49687	4.7664	5.92857				1
		ST_14	4.579	4.588	4.713	4.662					0.009	0.125	-0.051				1			ST_14	152.148	152.344	155.032	153.944					0.196357	2.68804	-1.08801				1
		ST_15		4.599	4.96	4.208						0.361	-0.752				1			ST_15		152.584	160.141	143.699						7.55669	-16.4418				1
		ST_16	3.958	3.737	3.905	4.169					-0.221	0.168	0.264				1			ST_16	137.574	131.828	136.226	142.768					-5.74557	4.39746	6.54184				1
		ST_19	4.603	5.224	5.233	5.258					0.621	0.009	0.025				1			ST_19	152.671	165.326	165.498	165.975					12.6555	0.172134	0.4766				1
		ST_21	5.606	4.491	4.363	4.57					-1.115	-0.128	0.207				1			ST_21	172.384	150.208	147.316	151.951					-22.1762	-2.89155	4.63533				1
		ST_22	3.755	3.683	3.516	3.924					-0.072	-0.167	0.408				1			ST_22	132.309	130.373	125.732	136.711					-1.93606	-4.64037	10.9788				1
		ST_28	4.82	4.689	4.087	4.862					-0.131	-0.602	0.775				1			ST_28	157.277	154.522	140.781	158.145					-2.75546	-13.7408	17.3639				1
		ST_30	4.551	4.722	4.809	4.711					0.171	0.087	-0.098				1			ST_30	151.535	155.223	157.049	154.99					3.68854	1.82567	-2.0589				1
		ST_31	3.994	3.908	4.22	4.569					-0.086	0.312	0.349				1			ST_31	138.479	136.303	143.984	151.929					-2.17675	7.68094	7.94592				1
		HIIT_33	4.956	5.247	4.926	5.185					0.291	-0.321	0.259				1			HIIT_33	160.06	165.766	159.453	164.577					5.70575	-6.31292	5.12425				1
		HIIT_34	2.99	2.015	2.428	2.834					-0.975	0.413	0.406				1			HIIT_34	109.527	70.0619	88.7068	104.169					-39.4654	18.6449	15.4621				1
		HIIT_36	4.692	4.794	5.139	4.813					0.102	0.345	-0.326				1			HIIT_36	154.586	156.737	163.686	157.132					2.15062	6.94934	-6.55379				1
		HIIT_37	3.085		4.059	4.196							0.137				1			HIIT_37	112.655		140.094	143.413							3.31951				1
		HIIT_38	3.933	3.828	3.897	3.86					-0.105	0.069	-0.037				1			HIIT_38	136.94	134.234	136.021	135.067					-2.706	1.78646	-0.953984				1
		HIIT_42	5.069	4.881	5.055	4.721					-0.188	0.174	-0.334				1			HIIT_42	162.314	158.535	162.038	155.202					-3.77934	3.50277	-6.83572				1
		HIIT_43	4.219	4.064	3.959	4.044					-0.155	-0.105	0.085				1			HIIT_43	143.96	140.217	137.599	139.723					-3.74304	-2.61762	2.12428				1
		HIIT_44	3.909	4.817	4.442	4.749					0.908	-0.375	0.307				1			HIIT_44	136.328	157.215	149.11	155.793					20.887	-8.10466	6.68293				1
		HIIT_45	3.807	3.7	3.652	3.724					-0.107	-0.048	0.072				1			HIIT_45	133.684	130.833	129.527	131.48					-2.85087	-1.30579	1.95234				1
		HIIT_46	3.973	3.903	3.859	3.92					-0.07	-0.044	0.061				1			HIIT_46	137.952	136.175	135.041	136.609					-1.7776	-1.13374	1.56836				1
		HIIT_48	4.371	4.403	4.525	4.343					0.032	0.122	-0.182				1			HIIT_48	147.499	148.229	150.962	146.857					0.729431	2.73315	-4.10522				1
		HIIT_49	4.608	4.343	4.526	4.19					-0.265	0.183	-0.336				1			HIIT_49	152.779	146.857	150.984	143.27					-5.92286	4.12732	-7.71378				1
		HIIT_52		3.305	3.55	4.096						0.245	0.546				1			HIIT_52		119.544	126.695	141.001						7.15111	14.3063				1
		HIIT_53	4.436		4.258	4.281							0.023				1			HIIT_53	148.975		144.88	145.419							0.538706				1
		HIIT_54	4.146	3.865	3.701	4.221					-0.281	-0.164	0.52				1			HIIT_54	142.214	135.196	130.86	144.007					-7.01823	-4.33586	13.1469				1
		HIIT_57	4.817	4.851	4.937	4.96					0.034	0.086	0.023				1			HIIT_57	157.215	157.918	159.676	160.141					0.703354	1.7573	0.464788				1
		HIIT_59		4.561	4.73	4.898						0.169	0.168				1			HIIT_59		151.754	155.393	158.883						3.63833	3.49018				1
		HIIT_60	5.224	4.617	4.77	4.62					-0.607	0.153	-0.15				1			HIIT_60	165.326	152.975	156.235	153.039					-12.3518	3.26012	-3.19516				1
		Mean	4.41397	4.34194	4.33746	4.46897			4.39078	Mean of change	-0.0953438	0.00574286	0.131514			Mean	37			Mean	147.357	145.334	145.617	148.927			146.818	Mean	-2.67796	0.461817	3.30974				37
		SD	0.665275	0.69298	0.619648	0.54552			0.63171	SD of change	0.40841	0.279982	0.382508			0.360188				SD	15.3114	18.5849	15.6195	13.045			15.7291	SD	10.6205	6.86966	8.96049			8.89523
		Total no. of subjects	34	35	37	37	0	0	37	Total no. of subjects	32	35	37	0	0	37				N	34	35	37	37	0	0		N	32	35	37	0	0
		Include which trials?	1	1	1	1	0	0												Include which trials?	1	1	1	1	0	0
		DF	33	34	36	36	0	0	36											DF	33	34	36	36	0	0	Mean	Factor change in mean	0.973576	1.00463	1.03365			Mean
																				Back-transformed mean	4.36478	4.27738	4.2895	4.43384			4.34131	SD of change as a factor	1.11205	1.07111	1.09374			1.09303
																				SD as a ×/÷ factor	1.16546	1.20424	1.16905	1.13934			1.17034	Change in mean (%)	-2.64242	0.462885	3.36512
	For your data, you may have to set max and min values of X and Y axes to appropriate values.																			SD as a CV (%)	16.5457	20.424	16.9055	13.9341			17.0336	SD of change as CV (%)	11.205	7.11112	9.37421			9.30285
									Measures of reliability via the RAW variable											Total no. of subjects	34	35	37	37	0	0	37	Total no. of subjects	32	35	37	0	0	37
									Raw	Trials	2-1	3-2	4-3	5-4	6-5	Mean											Measures of reliability via the LOG-TRANSFORMED variable
										Change in mean	-0.0953438	0.00574286	0.131514						Clear #NUM! and "delete" from the log-transformed cells to stop them plotting as zeros.								Factors	Trials	2-1	3-2	4-3	5-4	6-5	Mean
										Lower conf. limit	-0.217756	-0.0742813	0.0253467						Restore the log-transformation formula to those cells if you enter new data.									Factor change in mean	0.973576	1.00463	1.03365
										Upper conf. limit	0.0270681	0.085767	0.23768															Lower conf. limit	0.943072	0.985096	1.00826
										Conf. limits as ±value	0.122412	0.0800241	0.106167															Upper conf. limit	1.00507	1.02455	1.05968
										Typical error	0.288789	0.197978	0.270474			0.254691												Conf. limits as ×/÷factor	1.03234	1.01983	1.02518
										Lower conf. limit	0.239732	0.165587	0.227247			0.226288												Factor typical error	1.07799	1.04977	1.06541			1.06492
										Upper conf. limit	0.366186	0.248018	0.336428			0.294403												Lower conf. limit	1.06433	1.04147	1.05468			1.05748
										Conf. limits as approx. ×/÷factor	1.23591	1.22385	1.21674			1.14062												Upper conf. limit	1.09991	1.06274	1.082			1.07541
										Bias correction factor	1.00806	1.00735	1.00694			1.00314												Conf. limits as approx. ×/÷factor	1.01658	1.01016	1.01287			1.00845
										Smallest effect from pure SD	0.12301	0.125143	0.103464			0.115618												Bias correction factor	1.00061	1.00036	1.00044			1.0002
										Lower conf. limit	0.0900484	0.094925	0.0744537			0.0848388												Smallest effect from pure SD	1.03109	1.03339	1.02618			1.02925
										Upper conf. limit	0.148843	0.149369	0.125962			0.139777												Lower conf. limit						1.02141
										Smallest effect from observed SD	0.135895	0.131258	0.116752			0.126342												Upper conf. limit						1.03546
										Lower conf. limit	0.114176	0.110281	0.0980931			0.10615												Smallest effect from observed SD	1.03469	1.03484	1.0292			1.03196
										Upper conf. limit	0.169032	0.163265	0.145222			0.15715												Lower conf. limit	1.02871	1.02919	1.02448			1.02678
										Degrees of freedom	31	34	36	0	0	79.5307												Upper conf. limit	1.04419	1.04352	1.03645			1.0399
									Standardized (when ICC>0)																			Degrees of freedom	31	34	36	0	0	79.5307
										Change in mean	-0.155018	0.00917804	0.25422														Percents
										Lower conf. limit	-0.354045	-0.118714	0.0489961															Change in mean (%)	-2.64242	0.462885	3.36512
										Upper conf. limit	0.0440096	0.13707	0.459444															Lower conf. limit	-5.69276	-1.49044	0.826107
										Conf. limits as ±value	0.199027	0.127892	0.205224															Upper conf. limit	0.506577	2.45494	5.96807
										Typical error	0.469537	0.316401	0.522835			0.403177												Conf. limits as approx. ±value	3.09967	1.97269	2.57098
										Lower conf. limit	0.389776	0.264636	0.439276			0.358215												Typical error as a CV (%)	7.799	4.9775	6.54106			6.4919
										Upper conf. limit	0.595375	0.396374	0.650326			0.46604												Lower conf. limit	6.43254	4.14652	5.46765			5.74753
										Conf. limits as approx. ×/÷factor	1.23591	1.22385	1.21674			1.14062												Upper conf. limit	9.99062	6.27435	8.1999			7.54142
										Bias correction factor	1.00806	1.00735	1.00694			1.00314												Conf. limits as approx. ×/÷factor	1.24625	1.23011	1.22463			1.14548
									Correlations																			Bias correction factor	1.00837	1.00753	1.00717			1.00324
										Pearson correlation	0.822318	0.917083	0.796054			0.854762												Smallest effect from pure SD	3.10904	3.33866	2.61767			2.92531
										Lower conf. limit	0.695481	0.856376	0.667187															Lower conf. limit						2.14111
										Upper conf. limit	0.899459	0.952784	0.878655															Upper conf. limit						3.54555
										Bias correction factor	1.00571	1.00255	1.00549															Smallest effect from observed SD	3.46907	3.48415	2.91981			3.19582
										Intraclass correlation (ICC)	0.82728	0.913645	0.794178			0.844805												Lower conf. limit	2.8714	2.91927	2.44751			2.67829
										Lower conf. limit	0.708383	0.85254	0.66674			0.770791												Upper conf. limit	4.41908	4.35199	3.64463			3.99047
										Upper conf. limit	0.898906	0.949834	0.876496			0.901457											Standardized (when ICC>0)
										Effective no. of trials	1.86111	1.94444	2			3.20919												Change in mean	-0.174934	0.0281241	0.256172
										F	9.91419	21.5724	8.71715			18.4692												Lower conf. limit	-0.382875	-0.0914491	0.0636775
										Numerator DF	36	36	36			36												Upper conf. limit	0.0330078	0.147697	0.448666
										Denominator DF	31	34	36	0	0	79.5307												Conf. limits as ±value	0.207941	0.119573	0.192494
										F lower	5.52092	12.2418	5.00131			11.792												Typical error	0.490567	0.295821	0.490404			0.399888
										F upper	17.5487	37.8155	15.1938			30.357												Lower conf. limit	0.407233	0.247423	0.412028			0.355293
										Fisher r	1.16394	1.57036	1.08775			1.27357												Upper conf. limit	0.622041	0.370592	0.609987			0.462239
										Fisher SE^-2	29	32	34															Conf. limits as approx. ×/÷factor	1.23591	1.22385	1.21674			1.14062
										Pure variance	0.378288	0.391522	0.267622			0.33419												Bias correction factor	1.00806	1.00735	1.00694			1.00314
										SE of pure variance	0.106739	0.101075	0.0784495			0.0937772											Correlations
										LCL	0.202718	0.225269	0.138584			0.17994												Pearson correlation	0.832123	0.933617	0.823202			0.8741
										UCL	0.553858	0.557776	0.39666			0.48844												Lower conf. limit	0.711175	0.884283	0.708707
																												Upper conf. limit	0.905228	0.962338	0.895448
																												Bias correction factor	1.00543	1.00206	1.00484
																												Intraclass correlation	0.81433	0.923709	0.814431			0.84736
																												Lower conf. limit	0.684003	0.869254	0.697417			0.774353
																												Upper conf. limit	0.893994	0.955775	0.889149			0.903149
																											Measures of reliability of log-transformed variable
																													2-1	3-2	4-3	5-4	6-5	Mean
																												Change in mean	-2.67796	0.461817	3.30974
																												Lower conf. limit	-5.86122	-1.50166	0.822714
																												Upper conf. limit	0.505298	2.42529	5.79676
																												Typical error	7.50982	4.85758	6.33602			6.28987
																												Lower conf. limit	6.23412	4.06285	5.32341			5.58843
																												Upper conf. limit	9.52249	6.08538	7.88103			7.27059
																												Bias correction factor	1.00806	1.00735	1.00694			1.00314
																												Smallest effect from pure SD	3.06169	3.28414	2.584			2.88334
																												Lower conf. limit	#NUM!	#NUM!	#NUM!			2.11851
																												Upper conf. limit	#NUM!	#NUM!	#NUM!			3.48414
																												Smallest effect from observed SD	3.41026	3.42482	2.878			3.14582
																												Lower conf. limit	2.83095	2.87747	2.41804			2.64305
																												Upper conf. limit	4.32422	4.25995	3.57978			3.91291
																												DF	31	34	36	0	0	79.5307
																												Stdized change in mean	-0.174934	0.0281241	0.256172
																												Lower conf. limit	-0.382875	-0.0914491	0.0636775
																												Upper conf. limit	0.0330078	0.147697	0.448666
																												Stdized typical error	0.490567	0.295821	0.490404			0.399888
																												Lower conf. limit	0.407233	0.247423	0.412028			0.355293
																												Upper conf. limit	0.622041	0.370592	0.609987			0.462239
																												Pearson r	0.832123	0.933617	0.823202			0.8741
																												Lower conf. limit	0.711175	0.884283	0.708707
																												Upper conf. limit	0.905228	0.962338	0.895448
																												Bias correction factor	1.00543	1.00206	1.00484
																												Intraclass r	0.81433	0.923709	0.814431			0.84736
																												Lower conf. limit	0.684003	0.869254	0.697417			0.774353
																												Upper conf. limit	0.893994	0.955775	0.889149			0.903149
																												Effective no. of trials	1.86111	1.94444	2			3.20919
																												F	9.16267	24.5428	9.77766			18.8153
																												Numerator DF	31	36	36			36
																												Denominator DF	31	34	36	0	0	79.5307
																												F lower	5.02854	13.9275	5.60976			12.013
																												F upper	16.6956	43.0225	17.0422			30.926
																												Fisher r	1.195	1.68585	1.16667			1.3502
																												Fisher SE^-2	29	32	34
																												Pure variance	234.349	269.639	166.926			207.841
																												SE of pure variance	#NUM!	#NUM!	#NUM!			58.1447
																												LCL	#NUM!	#NUM!	#NUM!			112.202
																												UCL	#NUM!	#NUM!	#NUM!			303.481
