# Supplementary material for: Heart Rate Variability Monitoring During Strength and High-Intensity Interval Training Overload Microcycles
Source: Front Physiol. 2019 May 22;10:582. doi: 10.3389/fphys.2019.00582 (PMC6538885; doi:10.3389/fphys.2019.00582)
Supplement: Data Sheet 2.zip — Data analysis and statistical analysis. [file Data_Sheet_2.zip › Data analysis and statistical analysis/Speadsheets_reliability, SWC_ST.xls]

## Sheet: Instructions
	Instructions
	-Baseline raw data are provided in cells D30:G48
	-mean typical error (TE) with 90% confidence limits can be found in cells Q63:Q65 for absolute values, and in cells AI81:AI83 for percentage values
	-mean smallest worthwhile change (SWC) with 90% confidence limits can be found in cells Q71:Q73 for absolute values, and in cells AI89:AI91 for percentage-values
	Reference:
	Hopkins WG (2015). Spreadsheets for analysis of validity and reliability. Sportscience 19, 36-42 (sportsci.org/2015/ValidRely.htm)

## Sheet: HRsupine
	CONSECUTIVE PAIRWISE ANALYSIS OF TRIALS FOR RELIABILITY
	Hover cursor for citation:
	Hover cursor for updates:		2018	2015	2012	2010	2009
	This spreadsheet calculates reliability statistics for consecutive pairs of trials and for the means of these statistics when there are >2 trials.
	For trials spaced at equal intervals, these means are better estimates of test-retest reliability than the more usual ANOVA-based reliablity statistics.
	But see the 1-way and 2-way spreadsheets in this workbook for such analyses.
	The reliability statistics are calculated for raw data and after log transformation.
	See the instructions in dark red to help you decide between which is better for your data.
	The data shown here are what you would expect for countermovement-jump height (best of three jumps) of team-sport athletes in trials separated by only a day or two.
	I generated the data by putting appropriate means and SD into the 2-way spreadsheet.
	Delete and replace the numbers in blue. Stats you might want are in red. Don't change any cells with a colored background.
	Missing values must be blanks or the graphs will display incorrectly. (The X values will plot as consecutive integers.)
	Clear all the "delete" and #NUM! corresponding to missing values. Restore the formula (by copying an adjacent cell) if you restore a missing value or for new data.
	Check the graphs (especially of the change scores) for outliers and non-uniformity of scatter. The log-transformed variables may show less non-uniformity.
	For more than 20 subjects, COPY any number of rows after the first data row and INSERT in the same place without deselecting.
	Do NOT copy and insert the first data row.											Use analysis of RAW data in one or more of the following situations:										Use LOG transformation in one or more of the following situations:
	Double-click on any of the red mean or SD cells to check that you have done this operation properly.											the data can be zero or negative;										the data can only be positive and non-zero;
	Colored boxes should enclose all rows of your data.											the data were measured from an arbitrary reference value;										the between-subject SD or change-score SD is more than ~20% of the mean;
	For less than 20 subjects, delete or clear any unwanted or empty rows.											the magnitude of the error is expected to be similar for all subjects.										the magnitude of the percent or factor error is expected to be similar for all subjects.
	To remove a trial, clear its data, or set the corrresponding "Include which trials?" cell to 0 or blank.
	For more than 6 trials, copy and insert the entire column(s) for Trials 5 and/or 6 and their change scores for the RAW and the LOG data.											Missing values produce delete in the panel of change scores.										Missing values produce #NUM! in the panel of log-transformed data.							Missing values produce delete in the panel of change scores.
	And follow the instructions in the cells indicated by "Hover cursor for >6 trials". If such editing is too difficult for you, contact me.											Clear delete from these cells to stop them plotting as zeros.										Clear #NUM! from these cells to get complete analyses.							Clear delete from these cells to stop them plotting as zeros.
												Copy-paste or drag a corner to restore formulae to those cells if you enter new data.										Copy-paste or drag a corner to restore formulae to those cells if you enter new data.							Copy-paste or -drag to restore formulae to those cells if you enter new data.
		Choose smallest effect:	0.2
		Choose conf. limits (%):	90			Hover cursor for >6 trials:	Read	me				Hover cursor for >6 trials:	Read me	Read	me	Do not							Hover cursor for >6 trials:	Read me	Read	me	Do not			Hover cursor for >6 trials:	Read me	Read	me	Do not
		RAW Data									Change scores of raw data					modify	Any				100*LOG-Transformed Data						modify		Change scores of Log-transformed data					modify	Any
		Trial:	1	2	3	4	5	6	Mean		2-1	3-2	4-3	5-4	6-5	this col.	subject?				1	2	3	4	5	6	this col.		2-1	3-2	4-3	5-4	6-5	this col.	subject?
		ST_1	55.9	57.9	56.7	59					2	-1.2	2.3				1			ST_1	402.356	405.872	403.777	407.754					3.5153	-2.09432	3.97632				1
		ST_2	72.1	75.1	79.5	77					3	4.4	-2.5				1			ST_2	427.805	431.882	437.576	434.381					4.07665	5.69365	-3.19516				1
		ST_3	49.4	52.1	63.6	64.4					2.7	11.5	0.8				1			ST_3	389.995	395.316	415.261	416.511					5.32145	19.9449	1.25002				1
		ST_4	53.9	52.1	49.5	48.4					-1.8	-2.6	-1.1				1			ST_4	398.713	395.316	390.197	387.95					-3.39655	-5.11923	-2.24729				1
		ST_5	59.5	58.4	48.9	48.7					-1.1	-9.5	-0.2				1			ST_5	408.598	406.732	388.978	388.568					-1.86604	-17.7538	-0.409837				1
		ST_6	57.1	69.1	63.2	65.3					12	-5.9	2.1				1			ST_6	404.48	423.555	414.63	417.899					19.0751	-8.92504	3.26877				1
		ST_7	56.1	57.1	61.9	56.8					1	4.8	-5.1				1			ST_7	402.714	404.48	412.552	403.954					1.76683	8.07161	-8.59839				1
		ST_8	50.8		49.8	48.9							-0.9				1			ST_8	392.79		390.801	388.978							-1.82376				1
		ST_10		64.1	63.5	66.2						-0.6	2.7				1			ST_10		416.044	415.104	419.268						-0.940446	4.16406				1
		ST_13	64.3	61.5	52.6	56.8					-2.8	-8.9	4.2				1			ST_13	416.356	411.904	396.272	403.954					-4.45225	-15.6321	7.68202				1
		ST_14	58.4	69.5	70.4	67.8					11.1	0.9	-2.6				1			ST_14	406.732	424.133	425.419	421.656					17.4011	1.28665	-3.76311				1
		ST_15		58.1	64.4	63.8						6.3	-0.6				1			ST_15		406.217	416.511	415.575						10.2948	-0.936044				1
		ST_16	58.9	62.7	67.4	62					3.8	4.7	-5.4				1			ST_16	407.584	413.836	421.065	412.713					6.25204	7.22836	-8.35106				1
		ST_19	66.8	64.9	66.9	68.1					-1.9	2	1.2				1			ST_19	420.17	417.285	420.32	422.098					-2.88555	3.03513	1.77782				1
		ST_21	64.7	59.8	64	62.7					-4.9	4.2	-1.3				1			ST_21	416.976	409.101	415.888	413.836					-7.87555	6.78774	-2.05216				1
		ST_22	64.5	65.3	69.9	63.1					0.8	4.6	-6.8				1			ST_22	416.667	417.899	424.707	414.472					1.23268	6.80736	-10.2345				1
		ST_28	50.9	58.1	58.2	58.8					7.2	0.1	0.6				1			ST_28	392.986	406.217	406.389	407.414					13.2303	0.171969	1.02565				1
		ST_30	51.6	51.3	52	43.9					-0.3	0.7	-8.1				1			ST_30	394.352	393.769	395.124	378.191					-0.583092	1.3553	-16.9329				1
		ST_31	56.9	55.7	64.2	62					-1.2	8.5	-2.2				1			ST_31	404.13	401.998	416.2	412.713					-2.13152	14.2023	-3.48688				1
		Mean	58.3412	60.7111	61.4	60.1947			60.2041	Mean of change	1.85	1.33333	-1.20526			Mean	19			Mean	406.083	410.086	410.883	408.836			409.036	Mean	3.04255	1.91193	-2.04666				19
		SD	6.36564	6.47192	8.21246	8.19061			7.40343	SD of change	4.77563	5.60263	3.32039			4.63502				SD	10.7417	10.5128	13.5194	14.1543			12.4068	SD	7.76608	9.59579	5.84208			7.85413
		Total no. of subjects	17	18	19	19	0	0	19	Total no. of subjects	16	18	19	0	0	19				N	17	18	19	19	0	0		N	16	18	19	0	0
		Include which trials?	1	1	1	1	0	0												Include which trials?	1	1	1	1	0	0
		DF	16	17	18	18	0	0	18											DF	16	17	18	18	0	0	Mean	Factor change in mean	1.03089	1.0193	0.979741			Mean
																				Back-transformed mean	58.0222	60.3925	60.8753	59.6421			59.7613	SD of change as a factor	1.08076	1.10071	1.06016			1.08171
																				SD as a ×/÷ factor	1.1134	1.11085	1.14476	1.15205			1.13209	Change in mean (%)	3.08931	1.93032	-2.02585
	For your data, you may have to set max and min values of X and Y axes to appropriate values.																			SD as a CV (%)	11.3398	11.0853	14.4759	15.2051			13.2093	SD of change as CV (%)	8.0756	10.0713	6.0161			8.1708
									Measures of reliability via the RAW variable											Total no. of subjects	17	18	19	19	0	0	19	Total no. of subjects	16	18	19	0	0	19
									Raw	Trials	2-1	3-2	4-3	5-4	6-5	Mean											Measures of reliability via the LOG-TRANSFORMED variable
										Change in mean	1.85	1.33333	-1.20526						Clear #NUM! and "delete" from the log-transformed cells to stop them plotting as zeros.								Factors	Trials	2-1	3-2	4-3	5-4	6-5	Mean
										Lower conf. limit	-0.242981	-0.963907	-2.52618						Restore the log-transformation formula to those cells if you enter new data.									Factor change in mean	1.03089	1.0193	0.979741
										Upper conf. limit	3.94298	3.63057	0.115658															Lower conf. limit	0.996396	0.979977	0.957234
										Conf. limits as ±value	2.09298	2.29724	1.32092															Upper conf. limit	1.06658	1.06021	1.00278
										Typical error	3.37688	3.96165	2.34787			3.27745												Conf. limits as ×/÷factor	1.03462	1.04013	1.02351
										Lower conf. limit	2.61594	3.10991	1.85392			2.78604												Factor typical error	1.05645	1.07021	1.04217			1.05711
										Upper conf. limit	4.85361	5.54686	3.25062			4.06018												Lower conf. limit	1.04346	1.05471	1.03316			1.04834
										Conf. limits as approx. ×/÷factor	1.36213	1.33552	1.32415			1.2072												Upper conf. limit	1.08213	1.09966	1.05886			1.07122
										Bias correction factor	1.01667	1.01471	1.01389			1.00634												Conf. limits as approx. ×/÷factor	1.01836	1.02109	1.01236			1.01085
										Smallest effect from pure SD	1.09217	1.25436	1.57166			1.32769												Bias correction factor	1.00092	1.001	1.00057			1.00035
										Lower conf. limit	0.575533	0.647822	0.999927			0.752309												Smallest effect from pure SD	1.01836	1.02037	1.02677			1.02244
										Upper conf. limit	1.43333	1.65141	1.98504			1.72034												Lower conf. limit						1.01258
										Smallest effect from observed SD	1.28412	1.48365	1.64031			1.48069												Upper conf. limit						1.0292
										Lower conf. limit	1.01397	1.17152	1.29522			1.16918												Smallest effect from observed SD	1.02148	1.0246	1.02807			1.02512
										Upper conf. limit	1.77787	2.05411	2.27101			2.05001												Lower conf. limit	1.0166	1.01938	1.0221			1.01979
										Degrees of freedom	15	17	18	0	0	39.4342												Upper conf. limit	1.03101	1.03422	1.03907			1.03495
									Standardized (when ICC>0)																			Degrees of freedom	15	17	18	0	0	39.4342
										Change in mean	0.338775	0.212592	-0.153375														Percents
										Lower conf. limit	-0.0444951	-0.153689	-0.321467															Change in mean (%)	3.08931	1.93032	-2.02585
										Upper conf. limit	0.722045	0.578872	0.014718															Lower conf. limit	-0.360381	-2.00231	-4.27662
										Conf. limits as ±value	0.38327	0.366281	0.168093															Upper conf. limit	6.65844	6.02077	0.277836
										Typical error	0.61838	0.631661	0.298776			0.442694												Conf. limits as approx. ±value	3.50941	4.01154	2.27723
										Lower conf. limit	0.479036	0.495856	0.235919			0.376317												Typical error as a CV (%)	5.64503	7.02075	4.21749			5.71082
										Upper conf. limit	0.888802	0.884413	0.413655			0.548419												Lower conf. limit	4.3458	5.47085	3.31568			4.83421
										Conf. limits as approx. ×/÷factor	1.36213	1.33552	1.32415			1.2072												Upper conf. limit	8.21274	9.9662	5.88605			7.12225
										Bias correction factor	1.01667	1.01471	1.01389			1.00634												Conf. limits as approx. ×/÷factor	1.3747	1.3497	1.33237			1.2138
									Correlations																			Bias correction factor	1.01714	1.01522	1.01418			1.00652
										Pearson correlation	0.748569	0.727241	0.922561			0.829051												Smallest effect from pure SD	1.83567	2.0368	2.67714			2.24368
										Lower conf. limit	0.472662	0.460658	0.832046															Lower conf. limit						1.25807
										Upper conf. limit	0.890822	0.873473	0.965221															Upper conf. limit						2.91998
										Bias correction factor	1.01765	1.01626	1.00491															Smallest effect from observed SD	2.14761	2.46025	2.80678			2.51241
										Intraclass correlation (ICC)	0.744936	0.736647	0.927068			0.821789												Lower conf. limit	1.65968	1.93768	2.20982			1.97866
										Lower conf. limit	0.481157	0.488001	0.845167			0.69814												Upper conf. limit	3.10121	3.42224	3.90683			3.49514
										Upper conf. limit	0.879774	0.873076	0.966434			0.907943											Standardized (when ICC>0)
										Effective no. of trials	1.83333	1.94444	2			3.19079												Change in mean	0.334525	0.189644	-0.154936
										F	6.3544	6.43898	26.4227			15.7137												Lower conf. limit	-0.0396951	-0.200624	-0.330876
										Numerator DF	18	18	18			18												Upper conf. limit	0.708745	0.579913	0.0210036
										Denominator DF	15	17	18	0	0	39.4342												Conf. limits as ±value	0.37422	0.390268	0.17594
										F lower	2.70017	2.85331	11.9171			8.37963												Typical error	0.603779	0.673029	0.312724			0.447633
										F upper	14.4157	14.3753	58.5843			32.4702												Lower conf. limit	0.467724	0.52833	0.246933			0.380516
										Fisher r	0.969693	0.922846	1.60596			1.18509												Upper conf. limit	0.867815	0.942333	0.432966			0.554538
										Fisher SE^-2	13	15	16															Conf. limits as approx. ×/÷factor	1.36213	1.33552	1.32415			1.2072
										Pure variance	29.8209	39.3355	61.7528			44.0692												Bias correction factor	1.01667	1.01471	1.01389			1.00634
										SE of pure variance	13.0953	17.5357	22.3463			18.19											Correlations
										LCL	8.28095	10.4918	24.9963			14.1492												Pearson correlation	0.754236	0.697042	0.916677			0.819128
										UCL	51.3608	68.1792	98.5092			73.9891												Lower conf. limit	0.482708	0.411009	0.819927
																												Upper conf. limit	0.893478	0.858134	0.962515
																												Bias correction factor	1.01732	1.0177	1.00527
																												Intraclass correlation	0.754047	0.710886	0.920608			0.817646
																												Lower conf. limit	0.489036	0.44543	0.832085			0.691816
																												Upper conf. limit	0.890519	0.859617	0.963395			0.905655
																											Measures of reliability of log-transformed variable
																													2-1	3-2	4-3	5-4	6-5	Mean
																												Change in mean	3.04255	1.91193	-2.04666
																												Lower conf. limit	-0.361032	-2.02263	-4.37076
																												Upper conf. limit	6.44614	5.84649	0.277451
																												Typical error	5.49145	6.78525	4.13098			5.55371
																												Lower conf. limit	4.25402	5.32644	3.2619			4.721
																												Upper conf. limit	7.89289	9.50029	5.71934			6.88006
																												Bias correction factor	1.01667	1.01471	1.01389			1.00634
																												Smallest effect from pure SD	1.81903	2.01633	2.64194			2.21888
																												Lower conf. limit	#NUM!	#NUM!	#NUM!			1.25022
																												Upper conf. limit	#NUM!	#NUM!	#NUM!			2.87816
																												Smallest effect from observed SD	2.12488	2.43047	2.76811			2.48137
																												Lower conf. limit	1.64606	1.91915	2.18575			1.95934
																												Upper conf. limit	3.0541	3.36499	3.83244			3.43545
																												DF	15	17	18	0	0	39.4342
																												Stdized change in mean	0.334525	0.189644	-0.154936
																												Lower conf. limit	-0.0396951	-0.200624	-0.330876
																												Upper conf. limit	0.708745	0.579913	0.0210036
																												Stdized typical error	0.603779	0.673029	0.312724			0.447633
																												Lower conf. limit	0.467724	0.52833	0.246933			0.380516
																												Upper conf. limit	0.867815	0.942333	0.432966			0.554538
																												Pearson r	0.754236	0.697042	0.916677			0.819128
																												Lower conf. limit	0.482708	0.411009	0.819927
																												Upper conf. limit	0.893478	0.858134	0.962515
																												Bias correction factor	1.01732	1.0177	1.00527
																												Intraclass r	0.754047	0.710886	0.920608			0.817646
																												Lower conf. limit	0.489036	0.44543	0.832085			0.691816
																												Upper conf. limit	0.890519	0.859617	0.963395			0.905655
																												Effective no. of trials	1.83333	1.94444	2			3.19079
																												F	6.62066	5.78109	24.1914			15.307
																												Numerator DF	15	18	18			18
																												Denominator DF	15	17	18	0	0	39.4342
																												F lower	2.75465	2.56178	10.9108			8.16273
																												F upper	15.9124	12.9065	53.637			31.6297
																												Fisher r	0.98271	0.861525	1.56781			1.15416
																												Fisher SE^-2	13	15	16
																												Pure variance	82.7215	101.64	174.496			123.086
																												SE of pure variance	#NUM!	#NUM!	#NUM!			51.0742
																												LCL	#NUM!	#NUM!	#NUM!			39.0762
																												UCL	#NUM!	#NUM!	#NUM!			207.095

## Sheet: LnRMSSDsupine
	CONSECUTIVE PAIRWISE ANALYSIS OF TRIALS FOR RELIABILITY
	Hover cursor for citation:
	Hover cursor for updates:		2018	2015	2012	2010	2009
	This spreadsheet calculates reliability statistics for consecutive pairs of trials and for the means of these statistics when there are >2 trials.
	For trials spaced at equal intervals, these means are better estimates of test-retest reliability than the more usual ANOVA-based reliablity statistics.
	But see the 1-way and 2-way spreadsheets in this workbook for such analyses.
	The reliability statistics are calculated for raw data and after log transformation.
	See the instructions in dark red to help you decide between which is better for your data.
	The data shown here are what you would expect for countermovement-jump height (best of three jumps) of team-sport athletes in trials separated by only a day or two.
	I generated the data by putting appropriate means and SD into the 2-way spreadsheet.
	Delete and replace the numbers in blue. Stats you might want are in red. Don't change any cells with a colored background.
	Missing values must be blanks or the graphs will display incorrectly. (The X values will plot as consecutive integers.)
	Clear all the "delete" and #NUM! corresponding to missing values. Restore the formula (by copying an adjacent cell) if you restore a missing value or for new data.
	Check the graphs (especially of the change scores) for outliers and non-uniformity of scatter. The log-transformed variables may show less non-uniformity.
	For more than 20 subjects, COPY any number of rows after the first data row and INSERT in the same place without deselecting.
	Do NOT copy and insert the first data row.											Use analysis of RAW data in one or more of the following situations:										Use LOG transformation in one or more of the following situations:
	Double-click on any of the red mean or SD cells to check that you have done this operation properly.											the data can be zero or negative;										the data can only be positive and non-zero;
	Colored boxes should enclose all rows of your data.											the data were measured from an arbitrary reference value;										the between-subject SD or change-score SD is more than ~20% of the mean;
	For less than 20 subjects, delete or clear any unwanted or empty rows.											the magnitude of the error is expected to be similar for all subjects.										the magnitude of the percent or factor error is expected to be similar for all subjects.
	To remove a trial, clear its data, or set the corrresponding "Include which trials?" cell to 0 or blank.
	For more than 6 trials, copy and insert the entire column(s) for Trials 5 and/or 6 and their change scores for the RAW and the LOG data.											Missing values produce delete in the panel of change scores.										Missing values produce #NUM! in the panel of log-transformed data.							Missing values produce delete in the panel of change scores.
	And follow the instructions in the cells indicated by "Hover cursor for >6 trials". If such editing is too difficult for you, contact me.											Clear delete from these cells to stop them plotting as zeros.										Clear #NUM! from these cells to get complete analyses.							Clear delete from these cells to stop them plotting as zeros.
												Copy-paste or drag a corner to restore formulae to those cells if you enter new data.										Copy-paste or drag a corner to restore formulae to those cells if you enter new data.							Copy-paste or -drag to restore formulae to those cells if you enter new data.
		Choose smallest effect:	0.2
		Choose conf. limits (%):	90			Hover cursor for >6 trials:	Read	me				Hover cursor for >6 trials:	Read me	Read	me	Do not							Hover cursor for >6 trials:	Read me	Read	me	Do not			Hover cursor for >6 trials:	Read me	Read	me	Do not
		RAW Data									Change scores of raw data					modify	Any				100*LOG-Transformed Data						modify		Change scores of Log-transformed data					modify	Any
		Trial:	1	2	3	4	5	6	Mean		2-1	3-2	4-3	5-4	6-5	this col.	subject?				1	2	3	4	5	6	this col.		2-1	3-2	4-3	5-4	6-5	this col.	subject?
		ST_1	3.924	3.463	3.77	3.768					-0.461	0.307	-0.002				1			ST_1	136.711	124.214	132.708	132.654					-12.4976	8.49397	-0.0530645				1
		ST_2	3.231	2.868	2.907	2.944					-0.363	0.039	0.037				1			ST_2	117.279	105.361	106.712	107.977					-11.9177	1.35067	1.26476				1
		ST_3	4.559	4.786	4.575	4.339					0.227	-0.211	-0.236				1			ST_3	151.71	156.569	152.061	146.764					4.85917	-4.50883	-5.29628				1
		ST_4	4.072	4.357	4.397	4.517					0.285	0.04	0.12				1			ST_4	140.413	147.178	148.092	150.785					6.76495	0.913874	2.69256				1
		ST_5	3.942	4.34	4.523	4.412					0.398	0.183	-0.111				1			ST_5	137.169	146.787	150.918	148.433					9.61861	4.13011	-2.48474				1
		ST_6	4.805	4.595	4.404	4.331					-0.21	-0.191	-0.073				1			ST_6	156.966	152.497	148.251	146.58					-4.46883	-4.24555	-1.67148				1
		ST_7	5.034	4.746	4.373	5.032					-0.288	-0.373	0.659				1			ST_7	161.621	155.73	147.545	161.582					-5.89127	-8.18529	14.0368				1
		ST_8	4.803		4.931	4.738							-0.193				1			ST_8	156.924		159.554	155.562							-3.99267				1
		ST_10		4.503	4.677	4.527						0.174	-0.15				1			ST_10		150.474	154.266	151.006						3.7913	-3.25974				1
		ST_13	4.237	4.511	4.844	4.659					0.274	0.333	-0.185				1			ST_13	144.386	150.652	157.774	153.88					6.26634	7.1222	-3.894				1
		ST_14	5.187	4.409	4.17	4.208					-0.778	-0.239	0.038				1			ST_14	164.616	148.365	142.792	143.699					-16.2508	-5.57319	0.907144				1
		ST_15		4.729	4.299	4.293						-0.43	-0.006				1			ST_15		155.371	145.838	145.699						-9.53313	-0.139665				1
		ST_16	4.358	3.91	3.63	4.036					-0.448	-0.28	0.406				1			ST_16	147.201	136.354	128.923	139.525					-10.8476	-7.43047	10.6021				1
		ST_19	3.186	4.067	4.307	4.348					0.881	0.24	0.041				1			ST_19	115.877	140.291	146.024	146.972					24.4139	5.7336	0.947436				1
		ST_21	4.048	4.61	4.181	4.405					0.562	-0.429	0.224				1			ST_21	139.822	152.823	143.055	148.274					13.0005	-9.76774	5.21898				1
		ST_22	3.813	3.807	3.561	4.025					-0.006	-0.246	0.464				1			ST_22	133.842	133.684	127.004	139.252					-0.15748	-6.68001	12.2484				1
		ST_28	4.793	4.708	4.361	4.35					-0.085	-0.347	-0.011				1			ST_28	156.716	154.926	147.27	147.018					-1.78933	-7.65618	-0.252554				1
		ST_30	4.872	5.007	5.069	4.958					0.135	0.062	-0.111				1			ST_30	158.35	161.084	162.314	160.1					2.73324	1.23066	-2.21411				1
		ST_31	4.456	4.292	3.586	4.246					-0.164	-0.706	0.66				1			ST_31	149.425	145.675	127.704	144.598					-3.74987	-17.9715	16.894				1
		Mean	4.31294	4.31711	4.24026	4.32295			4.29766	Mean of change	-0.0025625	-0.115222	0.0826842			Mean	19			Mean	145.237	145.446	143.621	145.808			145.017	Mean	0.00539435	-2.71031	2.18705				19
		SD	0.586603	0.52951	0.541176	0.452615			0.527934	SD of change	0.43111	0.296891	0.275781			0.336312				SD	14.2517	13.5852	13.6425	11.4868			13.2492	SD	10.7258	7.12601	6.56392			8.20295
		Total no. of subjects	17	18	19	19	0	0	19	Total no. of subjects	16	18	19	0	0	19				N	17	18	19	19	0	0		N	16	18	19	0	0
		Include which trials?	1	1	1	1	0	0												Include which trials?	1	1	1	1	0	0
		DF	16	17	18	18	0	0	18											DF	16	17	18	18	0	0	Mean	Factor change in mean	1.00005	0.973261	1.02211			Mean
																				Back-transformed mean	4.27323	4.28219	4.20474	4.29772			4.26383	SD of change as a factor	1.11322	1.07386	1.06784			1.08549
																				SD as a ×/÷ factor	1.15317	1.14551	1.14617	1.12173			1.14167	Change in mean (%)	0.0053945	-2.67391	2.21114
	For your data, you may have to set max and min values of X and Y axes to appropriate values.																			SD as a CV (%)	15.3173	14.5513	14.6169	12.1725			14.167	SD of change as CV (%)	11.3221	7.38605	6.78414			8.54879
									Measures of reliability via the RAW variable											Total no. of subjects	17	18	19	19	0	0	19	Total no. of subjects	16	18	19	0	0	19
									Raw	Trials	2-1	3-2	4-3	5-4	6-5	Mean											Measures of reliability via the LOG-TRANSFORMED variable
										Change in mean	-0.0025625	-0.115222	0.0826842						Clear #NUM! and "delete" from the log-transformed cells to stop them plotting as zeros.								Factors	Trials	2-1	3-2	4-3	5-4	6-5	Mean
										Lower conf. limit	-0.191502	-0.236956	-0.0270272						Restore the log-transformation formula to those cells if you enter new data.									Factor change in mean	1.00005	0.973261	1.02211
										Upper conf. limit	0.186377	0.00651171	0.192396															Lower conf. limit	0.954132	0.945235	0.995767
										Conf. limits as ±value	0.188939	0.121734	0.109711															Upper conf. limit	1.04819	1.00212	1.04915
										Typical error	0.304841	0.209934	0.195006			0.237808												Conf. limits as ×/÷factor	1.04813	1.02965	1.02646
										Lower conf. limit	0.236149	0.164798	0.153981			0.202152												Factor typical error	1.07879	1.05168	1.04751			1.05972
										Upper conf. limit	0.438149	0.293936	0.269986			0.294602												Lower conf. limit	1.06051	1.04035	1.03733			1.05054
										Conf. limits as approx. ×/÷factor	1.36213	1.33552	1.32415			1.2072												Upper conf. limit	1.11517	1.0731	1.06637			1.0745
										Bias correction factor	1.01667	1.01471	1.01389			1.00634												Conf. limits as approx. ×/÷factor	1.02545	1.01562	1.0139			1.01134
										Smallest effect from pure SD	0.0934556	0.0985358	0.0918344			0.0942681												Bias correction factor	1.00126	1.00074	1.00064			1.00037
										Lower conf. limit	0.0477766	0.0591474	0.0551332			0.0529402												Smallest effect from pure SD	1.0236	1.02562	1.02373			1.02411
										Upper conf. limit	0.123229	0.126175	0.11759			0.122353												Lower conf. limit						1.01367
										Smallest effect from observed SD	0.111584	0.107108	0.099773			0.105587												Upper conf. limit						1.03132
										Lower conf. limit	0.0881092	0.0845749	0.0787827			0.0833735												Smallest effect from observed SD	1.02822	1.0276	1.02554			1.02685
										Upper conf. limit	0.154488	0.148291	0.138136			0.146185												Lower conf. limit	1.02179	1.02173	1.02012			1.02114
										Degrees of freedom	15	17	18	0	0	39.4342												Upper conf. limit	1.0408	1.03842	1.03554			1.03737
									Standardized (when ICC>0)																			Degrees of freedom	15	17	18	0	0	39.4342
										Change in mean	-0.00548389	-0.233869	0.180072														Percents
										Lower conf. limit	-0.409824	-0.480954	-0.0588608															Change in mean (%)	0.0053945	-2.67391	2.21114
										Upper conf. limit	0.398857	0.0132169	0.419006															Lower conf. limit	-4.58678	-5.47651	-0.423325
										Conf. limits as ±value	0.404341	0.247086	0.238933															Upper conf. limit	4.81859	0.211788	4.9153
										Typical error	0.652376	0.426106	0.424691			0.450451												Conf. limits as approx. ±value	4.70268	2.84415	2.66931
										Lower conf. limit	0.505371	0.334495	0.335345			0.382911												Typical error as a CV (%)	7.87927	5.16796	4.75079			5.97188
										Upper conf. limit	0.937664	0.596607	0.587985			0.558028												Lower conf. limit	6.05126	4.03478	3.73293			5.05425
										Conf. limits as approx. ×/÷factor	1.36213	1.33552	1.32415			1.2072												Upper conf. limit	11.5172	7.30991	6.63697			7.45008
										Bias correction factor	1.01667	1.01471	1.01389			1.00634												Conf. limits as approx. ×/÷factor	1.37959	1.346	1.3334			1.21409
									Correlations																			Bias correction factor	1.01732	1.01509	1.01422			1.00653
										Pearson correlation	0.730536	0.850977	0.86773			0.829197												Smallest effect from pure SD	2.36008	2.56185	2.37283			2.41102
										Lower conf. limit	0.441165	0.683143	0.722379															Lower conf. limit						1.36653
										Upper conf. limit	0.882305	0.933428	0.939648															Upper conf. limit						3.13181
										Bias correction factor	1.01868	1.00965	1.0081															Smallest effect from observed SD	2.82154	2.76035	2.55423			2.68527
										Intraclass correlation (ICC)	0.723731	0.861342	0.862143			0.81526												Lower conf. limit	2.17887	2.17337	2.01151			2.11442
										Lower conf. limit	0.444289	0.71151	0.718003			0.688186												Upper conf. limit	4.08031	3.84187	3.55361			3.73684
										Upper conf. limit	0.869024	0.935494	0.935378			0.904334											Standardized (when ICC>0)
										Effective no. of trials	1.83333	1.94444	2			3.19079												Change in mean	0.000462506	-0.214289	0.186519
										F	5.80271	13.0788	13.5078			15.081												Lower conf. limit	-0.402571	-0.445305	-0.0361793
										Numerator DF	18	18	18			18												Upper conf. limit	0.403496	0.0167272	0.409218
										Denominator DF	15	17	18	0	0	39.4342												Conf. limits as ±value	0.403033	0.231016	0.222699
										F lower	2.46574	5.79563	6.09226			8.04221												Typical error	0.650267	0.398394	0.395835			0.437789
										F upper	13.1642	29.1991	29.9493			31.1627												Lower conf. limit	0.503737	0.31274	0.312559			0.372148
										Fisher r	0.929877	1.25968	1.32382			1.18556												Upper conf. limit	0.934632	0.557806	0.548034			0.542342
										Fisher SE^-2	13	15	16															Conf. limits as approx. ×/÷factor	1.36213	1.33552	1.32415			1.2072
										Pure variance	0.218349	0.242733	0.210839			0.222162												Bias correction factor	1.01667	1.01471	1.01389			1.00634
										SE of pure variance	0.0980535	0.0943989	0.0819812			0.0924674											Correlations
										LCL	0.057065	0.0874603	0.0759916			0.0700666												Pearson correlation	0.73081	0.868653	0.88367			0.843669
										UCL	0.379632	0.398005	0.345686			0.374257												Lower conf. limit	0.441638	0.71769	0.753525
																												Upper conf. limit	0.882435	0.941633	0.947166
																												Bias correction factor	1.01867	1.00861	1.0072
																												Intraclass correlation	0.725045	0.876788	0.878187			0.825851
																												Lower conf. limit	0.437776	0.741399	0.748557			0.704369
																												Upper conf. limit	0.876594	0.942925	0.943159			0.910179
																											Measures of reliability of log-transformed variable
																													2-1	3-2	4-3	5-4	6-5	Mean
																												Change in mean	0.00539435	-2.71031	2.18705
																												Lower conf. limit	-4.6953	-5.63218	-0.424223
																												Upper conf. limit	4.70609	0.211565	4.79832
																												Typical error	7.58426	5.03885	4.6414			5.80036
																												Lower conf. limit	5.87524	3.95551	3.66494			4.93067
																												Upper conf. limit	10.9009	7.05509	6.42601			7.18562
																												Bias correction factor	1.01667	1.01471	1.01389			1.00634
																												Smallest effect from pure SD	2.33266	2.52958	2.34512			2.38242
																												Lower conf. limit	#NUM!	#NUM!	#NUM!			1.35728
																												Upper conf. limit	#NUM!	#NUM!	#NUM!			3.08377
																												Smallest effect from observed SD	2.78247	2.72294	2.52216			2.64985
																												Lower conf. limit	2.15547	2.15009	1.99154			2.09237
																												Upper conf. limit	3.99926	3.76991	3.49192			3.66871
																												DF	15	17	18	0	0	39.4342
																												Stdized change in mean	0.000462506	-0.214289	0.186519
																												Lower conf. limit	-0.402571	-0.445305	-0.0361793
																												Upper conf. limit	0.403496	0.0167272	0.409218
																												Stdized typical error	0.650267	0.398394	0.395835			0.437789
																												Lower conf. limit	0.503737	0.31274	0.312559			0.372148
																												Upper conf. limit	0.934632	0.557806	0.548034			0.542342
																												Pearson r	0.73081	0.868653	0.88367			0.843669
																												Lower conf. limit	0.441638	0.71769	0.753525
																												Upper conf. limit	0.882435	0.941633	0.947166
																												Bias correction factor	1.01867	1.00861	1.0072
																												Intraclass r	0.725045	0.876788	0.878187			0.825851
																												Lower conf. limit	0.437776	0.741399	0.748557			0.704369
																												Upper conf. limit	0.876594	0.942925	0.943159			0.910179
																												Effective no. of trials	1.83333	1.94444	2			3.19079
																												F	5.83443	14.8368	15.4186			16.1314
																												Numerator DF	15	18	18			18
																												Denominator DF	15	17	18	0	0	39.4342
																												F lower	2.42752	6.57466	6.95408			8.60235
																												F upper	14.0227	33.1239	34.186			33.3332
																												Fisher r	0.930464	1.32756	1.39227			1.23377
																												Fisher SE^-2	13	15	16
																												Pure variance	136.033	159.97	137.489			141.898
																												SE of pure variance	#NUM!	#NUM!	#NUM!			58.2683
																												LCL	#NUM!	#NUM!	#NUM!			46.0552
																												UCL	#NUM!	#NUM!	#NUM!			237.741

## Sheet: LnRMSSD-RRsupine
	CONSECUTIVE PAIRWISE ANALYSIS OF TRIALS FOR RELIABILITY
	Hover cursor for citation:
	Hover cursor for updates:		2018	2015	2012	2010	2009
	This spreadsheet calculates reliability statistics for consecutive pairs of trials and for the means of these statistics when there are >2 trials.
	For trials spaced at equal intervals, these means are better estimates of test-retest reliability than the more usual ANOVA-based reliablity statistics.
	But see the 1-way and 2-way spreadsheets in this workbook for such analyses.
	The reliability statistics are calculated for raw data and after log transformation.
	See the instructions in dark red to help you decide between which is better for your data.
	The data shown here are what you would expect for countermovement-jump height (best of three jumps) of team-sport athletes in trials separated by only a day or two.
	I generated the data by putting appropriate means and SD into the 2-way spreadsheet.
	Delete and replace the numbers in blue. Stats you might want are in red. Don't change any cells with a colored background.
	Missing values must be blanks or the graphs will display incorrectly. (The X values will plot as consecutive integers.)
	Clear all the "delete" and #NUM! corresponding to missing values. Restore the formula (by copying an adjacent cell) if you restore a missing value or for new data.
	Check the graphs (especially of the change scores) for outliers and non-uniformity of scatter. The log-transformed variables may show less non-uniformity.
	For more than 20 subjects, COPY any number of rows after the first data row and INSERT in the same place without deselecting.
	Do NOT copy and insert the first data row.											Use analysis of RAW data in one or more of the following situations:										Use LOG transformation in one or more of the following situations:
	Double-click on any of the red mean or SD cells to check that you have done this operation properly.											the data can be zero or negative;										the data can only be positive and non-zero;
	Colored boxes should enclose all rows of your data.											the data were measured from an arbitrary reference value;										the between-subject SD or change-score SD is more than ~20% of the mean;
	For less than 20 subjects, delete or clear any unwanted or empty rows.											the magnitude of the error is expected to be similar for all subjects.										the magnitude of the percent or factor error is expected to be similar for all subjects.
	To remove a trial, clear its data, or set the corrresponding "Include which trials?" cell to 0 or blank.
	For more than 6 trials, copy and insert the entire column(s) for Trials 5 and/or 6 and their change scores for the RAW and the LOG data.											Missing values produce delete in the panel of change scores.										Missing values produce #NUM! in the panel of log-transformed data.							Missing values produce delete in the panel of change scores.
	And follow the instructions in the cells indicated by "Hover cursor for >6 trials". If such editing is too difficult for you, contact me.											Clear delete from these cells to stop them plotting as zeros.										Clear #NUM! from these cells to get complete analyses.							Clear delete from these cells to stop them plotting as zeros.
												Copy-paste or drag a corner to restore formulae to those cells if you enter new data.										Copy-paste or drag a corner to restore formulae to those cells if you enter new data.							Copy-paste or -drag to restore formulae to those cells if you enter new data.
		Choose smallest effect:	0.2
		Choose conf. limits (%):	90			Hover cursor for >6 trials:	Read	me				Hover cursor for >6 trials:	Read me	Read	me	Do not							Hover cursor for >6 trials:	Read me	Read	me	Do not			Hover cursor for >6 trials:	Read me	Read	me	Do not
		RAW Data									Change scores of raw data					modify	Any				100*LOG-Transformed Data						modify		Change scores of Log-transformed data					modify	Any
		Trial:	1	2	3	4	5	6	Mean		2-1	3-2	4-3	5-4	6-5	this col.	subject?				1	2	3	4	5	6	this col.		2-1	3-2	4-3	5-4	6-5	this col.	subject?
		ST_1	3.634	3.333	3.548	3.693					-0.301	0.215	0.145				1			ST_1	129.033	120.387	126.638	130.644					-8.64612	6.25113	4.00551				1
		ST_2	3.865	3.584	3.843	3.769					-0.281	0.259	-0.074				1			ST_2	135.196	127.648	134.625	132.681					-7.54822	6.97738	-1.94436				1
		ST_3	3.735	4.107	4.787	4.607					0.372	0.68	-0.18				1			ST_3	131.775	141.269	156.59	152.758					9.4945	15.3211	-3.8327				1
		ST_4	3.64	3.768	3.611	3.634					0.128	-0.157	0.023				1			ST_4	129.198	132.654	128.398	129.033					3.45607	-4.25596	0.634923				1
		ST_5	3.879	4.176	3.659	3.564					0.297	-0.517	-0.095				1			ST_5	135.558	142.935	129.719	127.088					7.37765	-13.2164	-2.63064				1
		ST_6	4.442	5.166	4.595	4.651					0.724	-0.571	0.056				1			ST_6	149.11	164.21	152.497	153.708					15.0994	-11.713	1.21135				1
		ST_7	4.647	4.481	4.49	4.652					-0.166	0.009	0.162				1			ST_7	153.622	149.985	150.185	153.73					-3.63756	0.200647	3.54445				1
		ST_8	4.007		3.961	3.791							-0.17				1			ST_8	138.804		137.65	133.263							-4.38667				1
		ST_10		4.725	4.849	4.869						0.124	0.02				1			ST_10		155.287	157.877	158.289						2.59049	0.411608				1
		ST_13	4.52	4.6	4.199	4.354					0.08	-0.401	0.155				1			ST_13	150.851	152.606	143.485	147.109					1.75443	-9.12099	3.62486				1
		ST_14	4.931	5.05	4.848	4.729					0.119	-0.202	-0.119				1			ST_14	159.554	161.939	157.857	155.371					2.38464	-4.0822	-2.48525				1
		ST_15		4.516	4.559	4.474						0.043	-0.085				1			ST_15		150.763	151.71	149.828						0.947665	-1.88204				1
		ST_16	4.254	4.075	4.068	4.151					-0.179	-0.007	0.083				1			ST_16	144.786	140.487	140.315	142.335					-4.2989	-0.171927	2.01978				1
		ST_19	3.539	4.36	4.761	4.875					0.821	0.401	0.114				1			ST_19	126.384	147.247	156.046	158.412					20.8628	8.79857	2.36624				1
		ST_21	4.346	4.493	4.434	4.497					0.147	-0.059	0.063				1			ST_21	146.926	150.252	148.93	150.341					3.32647	-1.32185	1.41084				1
		ST_22	4.086	4.098	4.13	4.199					0.012	0.032	0.069				1			ST_22	140.757	141.05	141.828	143.485					0.293255	0.777836	1.6569				1
		ST_28	4.001	4.386	4.126	4.19					0.385	-0.26	0.064				1			ST_28	138.654	147.842	141.731	143.27					9.18733	-6.11092	1.53923				1
		ST_30	4.036	4.199	4.287	3.557					0.163	0.088	-0.73				1			ST_30	139.525	143.485	145.559	126.892					3.95923	2.07408	-18.667				1
		ST_31	4.173	3.94	3.812	4.36					-0.233	-0.128	0.548				1			ST_31	142.864	137.118	133.815	147.247					-5.74545	-3.30267	13.4318				1
		Mean	4.10206	4.28094	4.24037	4.24295			4.21884	Mean of change	0.1305	-0.0250556	0.00257895			Mean	19			Mean	140.741	144.842	143.971	143.973			143.434	Mean	2.95747	-0.519834	0.00151903				19
		SD	0.385368	0.467712	0.430012	0.452452			0.43586	SD of change	0.333593	0.312333	0.240178			0.295499				SD	9.27106	11.1032	10.2449	10.8762			10.4184	SD	8.14974	7.22524	5.98048			7.1099
		Total no. of subjects	17	18	19	19	0	0	19	Total no. of subjects	16	18	19	0	0	19				N	17	18	19	19	0	0		N	16	18	19	0	0
		Include which trials?	1	1	1	1	0	0												Include which trials?	1	1	1	1	0	0
		DF	16	17	18	18	0	0	18											DF	16	17	18	18	0	0	Mean	Factor change in mean	1.03002	0.994815	1.00002			Mean
																				Back-transformed mean	4.08536	4.2564	4.21949	4.21955			4.19689	SD of change as a factor	1.08491	1.07493	1.06163			1.07369
																				SD as a ×/÷ factor	1.09714	1.11743	1.10788	1.1149			1.1098	Change in mean (%)	3.00164	-0.518485	0.00151904
	For your data, you may have to set max and min values of X and Y axes to appropriate values.																			SD as a CV (%)	9.71441	11.7431	10.7881	11.4896			10.9805	SD of change as CV (%)	8.49104	7.49266	6.16293			7.36875
									Measures of reliability via the RAW variable											Total no. of subjects	17	18	19	19	0	0	19	Total no. of subjects	16	18	19	0	0	19
									Raw	Trials	2-1	3-2	4-3	5-4	6-5	Mean											Measures of reliability via the LOG-TRANSFORMED variable
										Change in mean	0.1305	-0.0250556	0.00257895						Clear #NUM! and "delete" from the log-transformed cells to stop them plotting as zeros.								Factors	Trials	2-1	3-2	4-3	5-4	6-5	Mean
										Lower conf. limit	-0.0157014	-0.153121	-0.0929688						Restore the log-transformation formula to those cells if you enter new data.									Factor change in mean	1.03002	0.994815	1.00002
										Upper conf. limit	0.276701	0.10301	0.0981267															Lower conf. limit	0.993876	0.965775	0.976504
										Conf. limits as ±value	0.146201	0.128066	0.0955478															Upper conf. limit	1.06747	1.02473	1.02409
										Typical error	0.235886	0.220853	0.169831			0.208949												Conf. limits as ×/÷factor	1.03636	1.03007	1.02408
										Lower conf. limit	0.182732	0.17337	0.134102			0.17762												Factor typical error	1.05932	1.05242	1.0432			1.05156
										Upper conf. limit	0.33904	0.309224	0.235131			0.258851												Lower conf. limit	1.04565	1.04092	1.03396			1.04366
										Conf. limits as approx. ×/÷factor	1.36213	1.33552	1.32415			1.2072												Upper conf. limit	1.08636	1.07415	1.0603			1.06426
										Bias correction factor	1.01667	1.01471	1.01389			1.00634												Conf. limits as approx. ×/÷factor	1.01928	1.01584	1.01266			1.00982
										Smallest effect from pure SD	0.0718481	0.0781212	0.0814786			0.076502												Bias correction factor	1.00096	1.00075	1.00059			1.00032
										Lower conf. limit	0.0365848	0.042737	0.0491259			0.0413685												Smallest effect from pure SD	1.01711	1.01891	1.01955			1.01842
										Upper conf. limit	0.0947937	0.101879	0.104231			0.0999687												Lower conf. limit						1.00987
										Smallest effect from observed SD	0.0859525	0.0897439	0.0882749			0.0871719												Upper conf. limit						1.02415
										Lower conf. limit	0.0678698	0.0708635	0.0697036			0.0688327												Smallest effect from observed SD	1.02072	1.02157	1.02136			1.02106
										Upper conf. limit	0.119001	0.12425	0.122217			0.12069												Lower conf. limit	1.01602	1.01699	1.01683			1.01659
										Degrees of freedom	15	17	18	0	0	39.4342												Upper conf. limit	1.02992	1.02999	1.02969			1.02927
									Standardized (when ICC>0)																			Degrees of freedom	15	17	18	0	0	39.4342
										Change in mean	0.363266	-0.0641453	0.00633037														Percents
										Lower conf. limit	-0.0437072	-0.392009	-0.228204															Change in mean (%)	3.00164	-0.518485	0.00151904
										Upper conf. limit	0.77024	0.263718	0.240865															Lower conf. limit	-0.612372	-3.42245	-2.3496
										Conf. limits as ±value	0.406974	0.327864	0.234535															Upper conf. limit	6.74706	2.4728	2.40925
										Typical error	0.656624	0.56541	0.416873			0.479396												Conf. limits as approx. ±value	3.67972	2.94763	2.37943
										Lower conf. limit	0.508662	0.443848	0.329171			0.407516												Typical error as a CV (%)	5.93202	5.24177	4.31953			5.15598
										Upper conf. limit	0.94377	0.791652	0.577161			0.593886												Lower conf. limit	4.56531	4.0921	3.39555			4.36629
										Conf. limits as approx. ×/÷factor	1.36213	1.33552	1.32415			1.2072												Upper conf. limit	8.6355	7.41538	6.02962			6.42616
										Bias correction factor	1.01667	1.01471	1.01389			1.00634												Conf. limits as approx. ×/÷factor	1.37534	1.34615	1.33257			1.21316
									Correlations																			Bias correction factor	1.01716	1.01509	1.01419			1.0065
										Pearson correlation	0.738078	0.774265	0.860308			0.801126												Smallest effect from pure SD	1.71122	1.89123	1.95527			1.84179
										Lower conf. limit	0.454251	0.54144	0.708076															Lower conf. limit						0.987184
										Upper conf. limit	0.885879	0.896792	0.936123															Upper conf. limit						2.41544
										Bias correction factor	1.01825	1.01389	1.00851															Smallest effect from observed SD	2.07235	2.15702	2.13553			2.10555
										Intraclass correlation (ICC)	0.721086	0.777921	0.866546			0.789763												Lower conf. limit	1.60166	1.6994	1.68251			1.65893
										Lower conf. limit	0.439747	0.558665	0.726333			0.649978												Upper conf. limit	2.99205	2.99873	2.96873			2.92688
										Upper conf. limit	0.867674	0.894228	0.937521			0.890068											Standardized (when ICC>0)
										Effective no. of trials	1.83333	1.94444	2			3.19079												Change in mean	0.348605	-0.0554914	0.000156892
										F	5.73977	7.81119	13.9864			12.9863												Lower conf. limit	-0.0724039	-0.371739	-0.245573
										Numerator DF	18	18	18			18												Upper conf. limit	0.769614	0.260756	0.245887
										Denominator DF	15	17	18	0	0	39.4342												Conf. limits as ±value	0.421009	0.316248	0.24573
										F lower	2.439	3.46138	6.30814			6.92517												Typical error	0.67927	0.545378	0.436772			0.482554
										F upper	13.0214	17.4388	31.0106			26.8343												Lower conf. limit	0.526204	0.428123	0.344884			0.410201
										Fisher r	0.946244	1.03089	1.29453			1.10175												Upper conf. limit	0.976318	0.763605	0.604711			0.597799
										Fisher SE^-2	13	15	16															Conf. limits as approx. ×/÷factor	1.36213	1.33552	1.32415			1.2072
										Pure variance	0.129054	0.152573	0.165969			0.146314												Bias correction factor	1.01667	1.01471	1.01389			1.00634
										SE of pure variance	0.0581161	0.0649978	0.0642215			0.0629417											Correlations
										LCL	0.0334612	0.0456613	0.0603339			0.0427839												Pearson correlation	0.722604	0.786742	0.848977			0.79598
										UCL	0.224646	0.259485	0.271604			0.249844												Lower conf. limit	0.427532	0.56362	0.686478
																												Upper conf. limit	0.878526	0.902868	0.930713
																												Bias correction factor	1.01913	1.01324	1.00913
																												Intraclass correlation	0.707014	0.790305	0.855263			0.786871
																												Lower conf. limit	0.406712	0.580484	0.705069			0.64571
																												Upper conf. limit	0.867819	0.900478	0.93202			0.888432
																											Measures of reliability of log-transformed variable
																													2-1	3-2	4-3	5-4	6-5	Mean
																												Change in mean	2.95747	-0.519834	0.00151903
																												Lower conf. limit	-0.614255	-3.48239	-2.37765
																												Upper conf. limit	6.5292	2.44272	2.38068
																												Typical error	5.76273	5.10901	4.22884			5.02746
																												Lower conf. limit	4.46417	4.01059	3.33918			4.27365
																												Upper conf. limit	8.28281	7.15332	5.85483			6.22813
																												Bias correction factor	1.01667	1.01471	1.01389			1.00634
																												Smallest effect from pure SD	1.69674	1.87357	1.9364			1.82503
																												Lower conf. limit	#NUM!	#NUM!	#NUM!			0.982343
																												Upper conf. limit	#NUM!	#NUM!	#NUM!			2.38673
																												Smallest effect from observed SD	2.05117	2.13409	2.11305			2.08369
																												Lower conf. limit	1.58896	1.68512	1.66851			1.64532
																												Upper conf. limit	2.94816	2.95465	2.92552			2.88486
																												DF	15	17	18	0	0	39.4342
																												Stdized change in mean	0.348605	-0.0554914	0.000156892
																												Lower conf. limit	-0.0724039	-0.371739	-0.245573
																												Upper conf. limit	0.769614	0.260756	0.245887
																												Stdized typical error	0.67927	0.545378	0.436772			0.482554
																												Lower conf. limit	0.526204	0.428123	0.344884			0.410201
																												Upper conf. limit	0.976318	0.763605	0.604711			0.597799
																												Pearson r	0.722604	0.786742	0.848977			0.79598
																												Lower conf. limit	0.427532	0.56362	0.686478
																												Upper conf. limit	0.878526	0.902868	0.930713
																												Bias correction factor	1.01913	1.01324	1.00913
																												Intraclass r	0.707014	0.790305	0.855263			0.786871
																												Lower conf. limit	0.406712	0.580484	0.705069			0.64571
																												Upper conf. limit	0.867819	0.900478	0.93202			0.888432
																												Effective no. of trials	1.83333	1.94444	2			3.19079
																												F	5.42408	8.32829	12.8182			12.7804
																												Numerator DF	15	18	18			18
																												Denominator DF	15	17	18	0	0	39.4342
																												F lower	2.25679	3.69052	5.78125			6.81536
																												F upper	13.0365	18.5933	28.4204			26.4088
																												Fisher r	0.913073	1.06282	1.25248			1.08754
																												Fisher SE^-2	13	15	16
																												Pure variance	71.9735	87.7564	93.7416			83.2684
																												SE of pure variance	#NUM!	#NUM!	#NUM!			35.9567
																												LCL	#NUM!	#NUM!	#NUM!			24.1249
																												UCL	#NUM!	#NUM!	#NUM!			142.412

## Sheet: HRstanding
	CONSECUTIVE PAIRWISE ANALYSIS OF TRIALS FOR RELIABILITY
	Hover cursor for citation:
	Hover cursor for updates:		2018	2015	2012	2010	2009
	This spreadsheet calculates reliability statistics for consecutive pairs of trials and for the means of these statistics when there are >2 trials.
	For trials spaced at equal intervals, these means are better estimates of test-retest reliability than the more usual ANOVA-based reliablity statistics.
	But see the 1-way and 2-way spreadsheets in this workbook for such analyses.
	The reliability statistics are calculated for raw data and after log transformation.
	See the instructions in dark red to help you decide between which is better for your data.
	The data shown here are what you would expect for countermovement-jump height (best of three jumps) of team-sport athletes in trials separated by only a day or two.
	I generated the data by putting appropriate means and SD into the 2-way spreadsheet.
	Delete and replace the numbers in blue. Stats you might want are in red. Don't change any cells with a colored background.
	Missing values must be blanks or the graphs will display incorrectly. (The X values will plot as consecutive integers.)
	Clear all the "delete" and #NUM! corresponding to missing values. Restore the formula (by copying an adjacent cell) if you restore a missing value or for new data.
	Check the graphs (especially of the change scores) for outliers and non-uniformity of scatter. The log-transformed variables may show less non-uniformity.
	For more than 20 subjects, COPY any number of rows after the first data row and INSERT in the same place without deselecting.
	Do NOT copy and insert the first data row.											Use analysis of RAW data in one or more of the following situations:										Use LOG transformation in one or more of the following situations:
	Double-click on any of the red mean or SD cells to check that you have done this operation properly.											the data can be zero or negative;										the data can only be positive and non-zero;
	Colored boxes should enclose all rows of your data.											the data were measured from an arbitrary reference value;										the between-subject SD or change-score SD is more than ~20% of the mean;
	For less than 20 subjects, delete or clear any unwanted or empty rows.											the magnitude of the error is expected to be similar for all subjects.										the magnitude of the percent or factor error is expected to be similar for all subjects.
	To remove a trial, clear its data, or set the corrresponding "Include which trials?" cell to 0 or blank.
	For more than 6 trials, copy and insert the entire column(s) for Trials 5 and/or 6 and their change scores for the RAW and the LOG data.											Missing values produce delete in the panel of change scores.										Missing values produce #NUM! in the panel of log-transformed data.							Missing values produce delete in the panel of change scores.
	And follow the instructions in the cells indicated by "Hover cursor for >6 trials". If such editing is too difficult for you, contact me.											Clear delete from these cells to stop them plotting as zeros.										Clear #NUM! from these cells to get complete analyses.							Clear delete from these cells to stop them plotting as zeros.
												Copy-paste or drag a corner to restore formulae to those cells if you enter new data.										Copy-paste or drag a corner to restore formulae to those cells if you enter new data.							Copy-paste or -drag to restore formulae to those cells if you enter new data.
		Choose smallest effect:	0.2
		Choose conf. limits (%):	90			Hover cursor for >6 trials:	Read	me				Hover cursor for >6 trials:	Read me	Read	me	Do not							Hover cursor for >6 trials:	Read me	Read	me	Do not			Hover cursor for >6 trials:	Read me	Read	me	Do not
		RAW Data									Change scores of raw data					modify	Any				100*LOG-Transformed Data						modify		Change scores of Log-transformed data					modify	Any
		Trial:	1	2	3	4	5	6	Mean		2-1	3-2	4-3	5-4	6-5	this col.	subject?				1	2	3	4	5	6	this col.		2-1	3-2	4-3	5-4	6-5	this col.	subject?
		ST_1	75.2	73.9	67.4	99.2					-1.3	-6.5	31.8				1			ST_1	432.015	430.271	421.065	459.714					-1.74384	-9.20678	38.6493				1
		ST_2	93.2	94.1	100.1	90.8					0.9	6	-9.3				1			ST_2	453.475	454.436	460.617	450.866					0.961032	6.18116	-9.75104				1
		ST_3	78.7	77	91.3	100.1					-1.7	14.3	8.8				1			ST_3	436.564	434.381	451.415	460.617					-2.18377	17.0345	9.20189				1
		ST_4	78.6	95.5	83.3	95.1					16.9	-12.2	11.8				1			ST_4	436.437	455.913	442.245	455.493					19.4755	-13.6678	13.248				1
		ST_5	68.4	67.7	60.1	60.6					-0.7	-7.6	0.5				1			ST_5	422.537	421.509	409.601	410.429					-1.02866	-11.9076	0.828505				1
		ST_6	80.1	89.6	77.2	79.4					9.5	-12.4	2.2				1			ST_6	438.328	449.536	434.64	437.45					11.2079	-14.8956	2.80989				1
		ST_7	94.7	98.3	99.6	88.4					3.6	1.3	-11.2				1			ST_7	455.071	458.802	460.116	448.187					3.731	1.31381	-11.929				1
		ST_8	64.2	64.6	60.3	72.9					0.4	-4.3	12.6				1			ST_8	416.2	416.821	409.933	428.909					0.62112	-6.88823	18.9757				1
		ST_10	78.8	77.4	86.4	80.9					-1.4	9	-5.5				1			ST_10	436.691	434.899	445.899	439.321					-1.79262	11.0001	-6.57739				1
		ST_13	95.7	83.9	77.5	87.2					-11.8	-6.4	9.7				1			ST_13	456.122	442.963	435.028	446.82					-13.1593	-7.93477	11.7926				1
		ST_14	67	77.1	83.8	75.8					10.1	6.7	-8				1			ST_14	420.469	434.51	442.843	432.81					14.0411	8.33297	-10.0335				1
		ST_15		76	79.4	76.1						3.4	-3.3				1			ST_15		433.073	437.45	433.205						4.3765	-4.24501				1
		ST_16	91.6	91.6	84.1	84.7					0	-7.5	0.6				1			ST_16	451.743	451.743	443.201	443.912					0	-8.54247	0.710903				1
		ST_19	85	96.3	96.6	86.9					11.3	0.3	-9.7				1			ST_19	444.265	456.747	457.058	446.476					12.4817	0.311042	-10.5821				1
		ST_21	81	80.8	80.1	82.4					-0.2	-0.7	2.3				1			ST_21	439.445	439.198	438.328	441.159					-0.247219	-0.870111	2.83096				1
		ST_22	87.4	88.6	86.7	81.2					1.2	-1.9	-5.5				1			ST_22	447.05	448.413	446.245	439.692					1.36366	-2.1678	-6.55386				1
		ST_28	80.2	78	80.3	88.1					-2.2	2.3	7.8				1			ST_28	438.452	435.671	438.577	447.847					-2.78147	2.90608	9.27029				1
		ST_30	68.5	71.5	79.2	70.3					3	7.7	-8.9				1			ST_30	422.683	426.97	437.198	425.277					4.28637	10.2279	-11.9205				1
		ST_31	72.5	66.6	82.1	81.8					-5.9	15.5	-0.3				1			ST_31	428.359	419.87	440.794	440.428					-8.4882	20.9233	-0.366077				1
		Mean	80.0444	81.5	81.8684	83.2579			81.6893	Mean of change	1.76111	0.368421	1.38947			Mean	19			Mean	437.55	439.249	439.592	441.506			439.5	Mean	2.04135	0.343488	1.91367				19
		SD	9.76785	10.6329	11.0944	9.82815			10.3538	SD of change	6.68652	8.17986	10.6364			8.68834				SD	12.2698	13.1173	14.1518	12.2059			12.9697	SD	7.98309	10.3077	12.8734			10.6212
		Total no. of subjects	18	19	19	19	0	0	19	Total no. of subjects	18	19	19	0	0	19				N	18	19	19	19	0	0		N	18	19	19	0	0
		Include which trials?	1	1	1	1	0	0												Include which trials?	1	1	1	1	0	0
		DF	17	18	18	18	0	0	18											DF	17	18	18	18	0	0	Mean	Factor change in mean	1.02062	1.00344	1.01932			Mean
																				Back-transformed mean	79.4799	80.8412	81.1194	82.6867			81.0446	SD of change as a factor	1.0831	1.10858	1.13739			1.11206
																				SD as a ×/÷ factor	1.13054	1.14017	1.15202	1.12982			1.13848	Change in mean (%)	2.06233	0.344079	1.9321
	For your data, you may have to set max and min values of X and Y axes to appropriate values.																			SD as a CV (%)	13.0543	14.0166	15.2021	12.9821			13.8483	SD of change as CV (%)	8.31039	10.8577	13.7388			11.2058
									Measures of reliability via the RAW variable											Total no. of subjects	18	19	19	19	0	0	19	Total no. of subjects	18	19	19	0	0	19
									Raw	Trials	2-1	3-2	4-3	5-4	6-5	Mean											Measures of reliability via the LOG-TRANSFORMED variable
										Change in mean	1.76111	0.368421	1.38947						Clear #NUM! and "delete" from the log-transformed cells to stop them plotting as zeros.								Factors	Trials	2-1	3-2	4-3	5-4	6-5	Mean
										Lower conf. limit	-0.980558	-2.8857	-2.8419						Restore the log-transformation formula to those cells if you enter new data.									Factor change in mean	1.02062	1.00344	1.01932
										Upper conf. limit	4.50278	3.62254	5.62085															Lower conf. limit	0.987756	0.963126	0.968432
										Conf. limits as ±value	2.74167	3.25412	4.23137															Upper conf. limit	1.05458	1.04544	1.07288
										Typical error	4.72808	5.78403	7.52104			6.14358												Conf. limits as ×/÷factor	1.03327	1.04186	1.05255
										Lower conf. limit	3.71156	4.56719	5.93876			5.24437												Factor typical error	1.05807	1.07561	1.0953			1.078
										Upper conf. limit	6.61997	8.00799	10.4129			7.57054												Lower conf. limit	1.04531	1.05924	1.07452			1.06621
										Conf. limits as approx. ×/÷factor	1.33552	1.32415	1.32415			1.20148												Upper conf. limit	1.08224	1.10618	1.13432			1.09697
										Bias correction factor	1.01471	1.01389	1.01389			1.00603												Conf. limits as approx. ×/÷factor	1.01751	1.02192	1.02745			1.01432
										Smallest effect from pure SD	1.81254	1.83975	1.45977			1.66682												Bias correction factor	1.00083	1.00101	1.00127			1.00045
										Lower conf. limit	1.02468	0.94938	0.256909			0.677531												Smallest effect from pure SD	1.02304	1.02334	1.01934			1.02137
										Upper conf. limit	2.3496	2.42241	2.04838			2.25777												Lower conf. limit						1.00914
										Smallest effect from observed SD	2.04438	2.17322	2.09608			2.07076												Upper conf. limit						1.0289
										Lower conf. limit	1.61428	1.71602	1.65511			1.63511												Smallest effect from observed SD	1.02575	1.02766	1.02678			1.02628
										Upper conf. limit	2.83044	3.00882	2.90203			2.86696												Lower conf. limit	1.02016	1.02178	1.02109			1.02069
										Degrees of freedom	17	18	18	0	0	41.4934												Upper conf. limit	1.03624	1.0385	1.03727			1.03657
									Standardized (when ICC>0)																			Degrees of freedom	17	18	18	0	0	41.4934
										Change in mean	0.194326	0.0400512	0.190369														Percents
										Lower conf. limit	-0.108197	-0.313705	-0.389363															Change in mean (%)	2.06233	0.344079	1.9321
										Upper conf. limit	0.496849	0.393808	0.770101															Lower conf. limit	-1.22439	-3.68744	-3.15676
										Conf. limits as ±value	0.302523	0.353757	0.579732															Upper conf. limit	5.45841	4.54435	7.28836
										Typical error	0.521709	0.628784	1.03044			0.593366												Conf. limits as approx. ±value	3.3414	4.11589	5.22256
										Lower conf. limit	0.409543	0.4965	0.813659			0.506518												Typical error as a CV (%)	5.80726	7.56085	9.53007			7.79955
										Upper conf. limit	0.730465	0.870551	1.42665			0.731186												Lower conf. limit	4.53091	5.9241	7.45245			6.62105
										Conf. limits as approx. ×/÷factor	1.33552	1.32415	1.32415			1.20148												Upper conf. limit	8.22437	10.6179	13.4316			9.69652
										Bias correction factor	1.01471	1.01389	1.01389			1.00603												Conf. limits as approx. ×/÷factor	1.34728	1.33877	1.3425			1.21016
									Correlations																			Bias correction factor	1.01513	1.01441	1.01454			1.00626
										Pearson correlation	0.804498	0.728185	0.500199			0.694492												Smallest effect from pure SD	2.3043	2.33372	1.93437			2.13731
										Lower conf. limit	0.595751	0.472777	0.137482															Lower conf. limit						0.914341
										Upper conf. limit	0.911434	0.870724	0.744627															Upper conf. limit						2.88986
										Bias correction factor	1.01228	1.01517	1.02379															Smallest effect from observed SD	2.57515	2.76645	2.67818			2.62788
										Intraclass correlation (ICC)	0.804825	0.738443	0.508192			0.671412												Lower conf. limit	2.01596	2.17816	2.10885			2.06935
										Lower conf. limit	0.60644	0.499713	0.160761			0.489166												Upper conf. limit	3.62404	3.85041	3.72693			3.65658
										Upper conf. limit	0.907749	0.872908	0.743567			0.819134											Standardized (when ICC>0)
										Effective no. of trials	1.94444	2	2			3.30519												Change in mean	0.179211	0.0297792	0.199767
										F	9.01812	6.64651	3.06663			7.75357												Lower conf. limit	-0.108154	-0.32573	-0.334847
										Numerator DF	18	18	18			18												Upper conf. limit	0.466576	0.385289	0.734382
										Denominator DF	17	18	18	0	0	41.4934												Conf. limits as ±value	0.287365	0.35551	0.534614
										F lower	3.99621	2.99771	1.38311			4.16499												Typical error	0.495569	0.6319	0.950249			0.579068
										F upper	20.1334	14.7366	6.79932			15.969												Lower conf. limit	0.389023	0.498961	0.750336			0.494312
										Fisher r	1.11123	0.924854	0.549572			0.856581												Upper conf. limit	0.693865	0.874865	1.31562			0.713566
										Fisher SE^-2	15	16	16															Conf. limits as approx. ×/÷factor	1.33552	1.32415	1.32415			1.20148
										Pure variance	82.1322	84.6172	53.273			69.4571												Bias correction factor	1.01471	1.01389	1.01389			1.00603
										SE of pure variance	33.9745	37.7445	31.3845			35.2499											Correlations
										LCL	26.2491	22.5331	1.65005			11.4762												Pearson correlation	0.819557	0.727597	0.543169			0.711581
										UCL	138.015	146.701	104.896			127.438												Lower conf. limit	0.623534	0.471804	0.194901
																												Upper conf. limit	0.918628	0.870421	0.769807
																												Bias correction factor	1.01145	1.0152	1.02243
																												Intraclass correlation	0.820669	0.736498	0.549267			0.68787
																												Lower conf. limit	0.633215	0.496508	0.215765			0.510711
																												Upper conf. limit	0.917019	0.87189	0.768008			0.829335
																											Measures of reliability of log-transformed variable
																													2-1	3-2	4-3	5-4	6-5	Mean
																												Change in mean	2.04135	0.343488	1.91367
																												Lower conf. limit	-1.23195	-3.75714	-3.20766
																												Upper conf. limit	5.31465	4.44412	7.035
																												Typical error	5.6449	7.28865	9.10289			7.51033
																												Lower conf. limit	4.43126	5.75527	7.18783			6.41108
																												Upper conf. limit	7.90363	10.0911	12.603			9.25474
																												Bias correction factor	1.01471	1.01389	1.01389			1.00603
																												Smallest effect from pure SD	2.27815	2.3069	1.9159			2.11479
																												Lower conf. limit	#NUM!	#NUM!	#NUM!			0.910186
																												Upper conf. limit	#NUM!	#NUM!	#NUM!			2.8489
																												Smallest effect from observed SD	2.54255	2.72888	2.64295			2.59394
																												Lower conf. limit	1.99591	2.15478	2.08692			2.04823
																												Upper conf. limit	3.55992	3.77813	3.65916			3.59131
																												DF	17	18	18	0	0	41.4934
																												Stdized change in mean	0.179211	0.0297792	0.199767
																												Lower conf. limit	-0.108154	-0.32573	-0.334847
																												Upper conf. limit	0.466576	0.385289	0.734382
																												Stdized typical error	0.495569	0.6319	0.950249			0.579068
																												Lower conf. limit	0.389023	0.498961	0.750336			0.494312
																												Upper conf. limit	0.693865	0.874865	1.31562			0.713566
																												Pearson r	0.819557	0.727597	0.543169			0.711581
																												Lower conf. limit	0.623534	0.471804	0.194901
																												Upper conf. limit	0.918628	0.870421	0.769807
																												Bias correction factor	1.01145	1.0152	1.02243
																												Intraclass r	0.820669	0.736498	0.549267			0.68787
																												Lower conf. limit	0.633215	0.496508	0.215765			0.510711
																												Upper conf. limit	0.917019	0.87189	0.768008			0.829335
																												Effective no. of trials	1.94444	2	2			3.30519
																												F	9.89834	6.59009	3.43722			8.28395
																												Numerator DF	17	18	18			18
																												Denominator DF	17	18	18	0	0	41.4934
																												F lower	4.35687	2.97226	1.55025			4.4499
																												F upper	22.488	14.6115	7.621			17.0614
																												Fisher r	1.15547	0.923602	0.60864			0.89038
																												Fisher SE^-2	15	16	16
																												Pure variance	129.749	133.045	91.7665			111.808
																												SE of pure variance	#NUM!	#NUM!	#NUM!			55.3831
																												LCL	#NUM!	#NUM!	#NUM!			20.711
																												UCL	#NUM!	#NUM!	#NUM!			202.905

## Sheet: LnRMSSDstanding
	CONSECUTIVE PAIRWISE ANALYSIS OF TRIALS FOR RELIABILITY
	Hover cursor for citation:
	Hover cursor for updates:		2018	2015	2012	2010	2009
	This spreadsheet calculates reliability statistics for consecutive pairs of trials and for the means of these statistics when there are >2 trials.
	For trials spaced at equal intervals, these means are better estimates of test-retest reliability than the more usual ANOVA-based reliablity statistics.
	But see the 1-way and 2-way spreadsheets in this workbook for such analyses.
	The reliability statistics are calculated for raw data and after log transformation.
	See the instructions in dark red to help you decide between which is better for your data.
	The data shown here are what you would expect for countermovement-jump height (best of three jumps) of team-sport athletes in trials separated by only a day or two.
	I generated the data by putting appropriate means and SD into the 2-way spreadsheet.
	Delete and replace the numbers in blue. Stats you might want are in red. Don't change any cells with a colored background.
	Missing values must be blanks or the graphs will display incorrectly. (The X values will plot as consecutive integers.)
	Clear all the "delete" and #NUM! corresponding to missing values. Restore the formula (by copying an adjacent cell) if you restore a missing value or for new data.
	Check the graphs (especially of the change scores) for outliers and non-uniformity of scatter. The log-transformed variables may show less non-uniformity.
	For more than 20 subjects, COPY any number of rows after the first data row and INSERT in the same place without deselecting.
	Do NOT copy and insert the first data row.											Use analysis of RAW data in one or more of the following situations:										Use LOG transformation in one or more of the following situations:
	Double-click on any of the red mean or SD cells to check that you have done this operation properly.											the data can be zero or negative;										the data can only be positive and non-zero;
	Colored boxes should enclose all rows of your data.											the data were measured from an arbitrary reference value;										the between-subject SD or change-score SD is more than ~20% of the mean;
	For less than 20 subjects, delete or clear any unwanted or empty rows.											the magnitude of the error is expected to be similar for all subjects.										the magnitude of the percent or factor error is expected to be similar for all subjects.
	To remove a trial, clear its data, or set the corrresponding "Include which trials?" cell to 0 or blank.
	For more than 6 trials, copy and insert the entire column(s) for Trials 5 and/or 6 and their change scores for the RAW and the LOG data.											Missing values produce delete in the panel of change scores.										Missing values produce #NUM! in the panel of log-transformed data.							Missing values produce delete in the panel of change scores.
	And follow the instructions in the cells indicated by "Hover cursor for >6 trials". If such editing is too difficult for you, contact me.											Clear delete from these cells to stop them plotting as zeros.										Clear #NUM! from these cells to get complete analyses.							Clear delete from these cells to stop them plotting as zeros.
												Copy-paste or drag a corner to restore formulae to those cells if you enter new data.										Copy-paste or drag a corner to restore formulae to those cells if you enter new data.							Copy-paste or -drag to restore formulae to those cells if you enter new data.
		Choose smallest effect:	0.2
		Choose conf. limits (%):	90			Hover cursor for >6 trials:	Read	me				Hover cursor for >6 trials:	Read me	Read	me	Do not							Hover cursor for >6 trials:	Read me	Read	me	Do not			Hover cursor for >6 trials:	Read me	Read	me	Do not
		RAW Data									Change scores of raw data					modify	Any				100*LOG-Transformed Data						modify		Change scores of Log-transformed data					modify	Any
		Trial:	1	2	3	4	5	6	Mean		2-1	3-2	4-3	5-4	6-5	this col.	subject?				1	2	3	4	5	6	this col.		2-1	3-2	4-3	5-4	6-5	this col.	subject?
		ST_1	2.955	3.211	3.182	3.27					0.256	-0.029	0.088				1			ST_1	108.35	116.658	115.751	118.479					8.30838	-0.907249	2.72801				1
		ST_2	2.425	2.001	2.116	2.313					-0.424	0.115	0.197				1			ST_2	88.5832	69.3647	74.9528	83.8545					-19.2184	5.58805	8.90179				1
		ST_3	3.709	3.686	3.207	3.025					-0.023	-0.479	-0.182				1			ST_3	131.076	130.454	116.534	110.691					-0.622044	-13.9206	-5.84248				1
		ST_4	3.5	2.809	3.118	2.773					-0.691	0.309	-0.345				1			ST_4	125.276	103.283	113.719	101.993					-21.9934	10.4363	-11.7262				1
		ST_5	3.424	3.671	3.959	3.857					0.247	0.288	-0.102				1			ST_5	123.081	130.046	137.599	134.989					6.96546	7.55274	-2.61018				1
		ST_6	4.802	3.867	3.852	3.8					-0.935	-0.015	-0.052				1			ST_6	156.903	135.248	134.859	133.5					-21.6553	-0.388652	-1.35914				1
		ST_7	3.049	3.025	2.981	3.378					-0.024	-0.044	0.397				1			ST_7	111.481	110.691	109.226	121.728					-0.790258	-1.46523	12.5025				1
		ST_8	4.098	4.617	4.618	3.924					0.519	0.001	-0.694				1			ST_8	141.05	152.975	152.996	136.711					11.9246	0.0216567	-16.285				1
		ST_10	3.894	3.926	3.651	3.974					0.032	-0.275	0.323				1			ST_10	135.944	136.762	129.5	137.977					0.818419	-7.262	8.4772				1
		ST_13	3.148	3.262	3.782	3.512					0.114	0.52	-0.27				1			ST_13	114.677	118.234	133.025	125.619					3.55732	14.7912	-7.40673				1
		ST_14	4.134	3.632	3.411	3.742					-0.502	-0.221	0.331				1			ST_14	141.925	128.978	122.701	131.962					-12.9462	-6.2778	9.26147				1
		ST_15		3.679	3.82	3.346						0.141	-0.474				1			ST_15		130.264	134.025	120.777						3.76094	-13.2485				1
		ST_16	2.603	2.46	2.797	2.976					-0.143	0.337	0.179				1			ST_16	95.6665	90.0161	102.855	109.058					-5.65033	12.8386	6.20327				1
		ST_19	3.285	3.296	3.285	3.684					0.011	-0.011	0.399				1			ST_19	118.937	119.271	118.937	130.4					0.334296	-0.334296	11.4632				1
		ST_21	4.159	3.364	3.296	3.36					-0.795	-0.068	0.064				1			ST_21	142.527	121.313	119.271	121.194					-21.2144	-2.04211	1.92314				1
		ST_22	2.588	2.501	2.442	2.912					-0.087	-0.059	0.47				1			ST_22	95.0885	91.6691	89.2817	106.884					-3.41947	-2.38733	17.6023				1
		ST_28	3.661	3.676	3.073	3.353					0.015	-0.603	0.28				1			ST_28	129.774	130.183	112.265	120.986					0.408887	-17.9171	8.72012				1
		ST_30	4.043	4.015	3.684	4.119					-0.028	-0.331	0.435				1			ST_30	139.699	139.004	130.4	141.561					-0.694964	-8.60382	11.1611				1
		ST_31	3.336	3.561	3.118	3.378					0.225	-0.443	0.26				1			ST_31	120.477	127.004	113.719	121.728					6.52689	-13.285	8.0092				1
		Mean	3.48961	3.38205	3.33642	3.40505			3.40213	Mean of change	-0.124056	-0.0456316	0.0686316			Mean	19			Mean	123.362	120.075	119.032	121.584			120.982	Mean	-3.85337	-1.04219	2.55132				19
		SD	0.637181	0.621054	0.571061	0.462924			0.576196	SD of change	0.393274	0.297255	0.335368			0.343244				SD	18.6692	19.943	17.8371	14.3949			17.8179	SD	10.9369	8.9594	9.72118			9.88553
		Total no. of subjects	18	19	19	19	0	0	19	Total no. of subjects	18	19	19	0	0	19				N	18	19	19	19	0	0		N	18	19	19	0	0
		Include which trials?	1	1	1	1	0	0												Include which trials?	1	1	1	1	0	0
		DF	17	18	18	18	0	0	18											DF	17	18	18	18	0	0	Mean	Factor change in mean	0.962199	0.989632	1.02584			Mean
																				Back-transformed mean	3.43363	3.3226	3.28815	3.37312			3.35288	SD of change as a factor	1.11557	1.09373	1.10209			1.10391
																				SD as a ×/÷ factor	1.20526	1.22071	1.19527	1.15483			1.19504	Change in mean (%)	-3.78007	-1.03678	2.58415
	For your data, you may have to set max and min values of X and Y axes to appropriate values.																			SD as a CV (%)	20.5256	22.0707	19.5269	15.4826			19.5039	SD of change as CV (%)	11.5574	9.37302	10.2094			10.3907
									Measures of reliability via the RAW variable											Total no. of subjects	18	19	19	19	0	0	19	Total no. of subjects	18	19	19	0	0	19
									Raw	Trials	2-1	3-2	4-3	5-4	6-5	Mean											Measures of reliability via the LOG-TRANSFORMED variable
										Change in mean	-0.124056	-0.0456316	0.0686316						Clear #NUM! and "delete" from the log-transformed cells to stop them plotting as zeros.								Factors	Trials	2-1	3-2	4-3	5-4	6-5	Mean
										Lower conf. limit	-0.28531	-0.163886	-0.0647849						Restore the log-transformation formula to those cells if you enter new data.									Factor change in mean	0.962199	0.989632	1.02584
										Upper conf. limit	0.0371984	0.0726229	0.202048															Lower conf. limit	0.920003	0.954981	0.986926
										Conf. limits as ±value	0.161254	0.118255	0.133417															Upper conf. limit	1.00633	1.02554	1.06629
										Typical error	0.278087	0.210191	0.237141			0.24271												Conf. limits as ×/÷factor	1.04587	1.03629	1.03943
										Lower conf. limit	0.218299	0.165971	0.187251			0.207186												Factor typical error	1.0804	1.0654	1.07116			1.0724
										Upper conf. limit	0.38936	0.29101	0.328322			0.299084												Lower conf. limit	1.06259	1.0513	1.05578			1.06149
										Conf. limits as approx. ×/÷factor	1.33552	1.32415	1.32415			1.20148												Upper conf. limit	1.11436	1.09167	1.09985			1.08996
										Bias correction factor	1.01471	1.01389	1.01389			1.00603												Conf. limits as approx. ×/÷factor	1.02407	1.01902	1.02066			1.01332
										Smallest effect from pure SD	0.112824	0.111665	0.0925135			0.104517												Bias correction factor	1.00114	1.00088	1.00096			1.00042
										Lower conf. limit	0.0650488	0.068731	0.05256			0.0605589												Smallest effect from pure SD	1.03608	1.0363	1.02979			1.03332
										Upper conf. limit	0.145696	0.142177	0.119812			0.134834												Lower conf. limit	1.02721	1.03109				1.01968
										Smallest effect from observed SD	0.125788	0.119316	0.103962			0.115239												Upper conf. limit	1.04323	1.04087				1.04296
										Lower conf. limit	0.0993245	0.0942145	0.0820908			0.0909951												Smallest effect from observed SD	1.03943	1.03856	1.03295			1.03628
										Upper conf. limit	0.174153	0.165193	0.143936			0.159549												Lower conf. limit	1.03082	1.03033	1.02593			1.02854
										Degrees of freedom	17	18	18	0	0	41.4934												Upper conf. limit	1.05564	1.05378	1.0459			1.05058
									Standardized (when ICC>0)																			Degrees of freedom	17	18	18	0	0	41.4934
										Change in mean	-0.21991	-0.0817292	0.148371														Percents
										Lower conf. limit	-0.50576	-0.293531	-0.140055															Change in mean (%)	-3.78007	-1.03678	2.58415
										Upper conf. limit	0.0659405	0.130072	0.436797															Lower conf. limit	-7.99967	-4.50195	-1.30735
										Conf. limits as ±value	0.28585	0.211802	0.288426															Upper conf. limit	0.633063	2.55413	6.62909
										Typical error	0.492957	0.376466	0.512662			0.421229												Conf. limits as approx. ±value	4.31637	3.52804	3.96822
										Lower conf. limit	0.386973	0.297265	0.404808			0.359575												Typical error as a CV (%)	8.04043	6.54024	7.11567			7.24023
										Upper conf. limit	0.690208	0.521217	0.709781			0.519067												Lower conf. limit	6.25891	5.12968	5.57779			6.14863
										Conf. limits as approx. ×/÷factor	1.33552	1.32415	1.32415			1.20148												Upper conf. limit	11.436	9.16732	9.98451			8.99557
										Bias correction factor	1.01471	1.01389	1.01389			1.00603												Conf. limits as approx. ×/÷factor	1.35172	1.33683	1.33793			1.20955
									Correlations																			Bias correction factor	1.01529	1.01434	1.01438			1.00624
										Pearson correlation	0.818131	0.8852	0.818114			0.844196												Smallest effect from pure SD	3.60771	3.62975	2.97907			3.33222
										Lower conf. limit	0.620882	0.756544	0.62907															Lower conf. limit	2.72146	3.10932				1.96844
										Upper conf. limit	0.917949	0.947884	0.915793															Upper conf. limit	4.32314	4.08744				4.29559
										Bias correction factor	1.01153	1.00711	1.01078															Smallest effect from observed SD	3.9427	3.85637	3.29464			3.62784
										Intraclass correlation (ICC)	0.822239	0.888613	0.810334			0.839191												Lower conf. limit	3.08211	3.0329	2.59262			2.85384
										Lower conf. limit	0.638117	0.768713	0.622992			0.727017												Upper conf. limit	5.56352	5.37842	4.59013			5.05752
										Upper conf. limit	0.916392	0.948178	0.909759			0.91714											Standardized (when ICC>0)
										Effective no. of trials	1.94444	2	2			3.30519												Change in mean	-0.217449	-0.0584608	0.173822
										F	9.9941	16.9555	9.54486			18.2484												Lower conf. limit	-0.47051	-0.258394	-0.0896575
										Numerator DF	18	18	18			18												Upper conf. limit	0.0356117	0.141473	0.437302
										Denominator DF	17	18	18	0	0	41.4934												Conf. limits as ±value	0.253061	0.199934	0.26348
										F lower	4.42869	7.64725	4.30492			9.80251												Typical error	0.436411	0.355371	0.468321			0.392309
										F upper	22.3123	37.5936	21.1628			37.5839												Lower conf. limit	0.342584	0.280608	0.369796			0.334888
										Fisher r	1.15114	1.3993	1.15109			1.2356												Upper conf. limit	0.611035	0.492012	0.64839			0.48343
										Fisher SE^-2	15	16	16															Conf. limits as approx. ×/÷factor	1.33552	1.32415	1.32415			1.20148
										Pure variance	0.318232	0.311729	0.213969			0.273093												Bias correction factor	1.01471	1.01389	1.01389			1.00603
										SE of pure variance	0.129159	0.117719	0.0880959			0.110289											Correlations
										LCL	0.105784	0.118099	0.0690639			0.0916845												Pearson correlation	0.854457	0.899041	0.84681			0.869083
										UCL	0.530679	0.505359	0.358874			0.454502												Lower conf. limit	0.689886	0.784121	0.68238
																												Upper conf. limit	0.93505	0.95435	0.929674
																												Bias correction factor	1.00945	1.00631	1.00925
																												Intraclass correlation	0.85547	0.899618	0.836908			0.861118
																												Lower conf. limit	0.698559	0.790248	0.671044			0.761373
																												Upper conf. limit	0.933781	0.953443	0.922995			0.929031
																											Measures of reliability of log-transformed variable
																													2-1	3-2	4-3	5-4	6-5	Mean
																												Change in mean	-3.85337	-1.04219	2.55132
																												Lower conf. limit	-8.3378	-4.60643	-1.31597
																												Upper conf. limit	0.631068	2.52206	6.41862
																												Typical error	7.73353	6.33526	6.87391			6.99013
																												Lower conf. limit	6.07085	5.00244	5.42778			5.96701
																												Upper conf. limit	10.828	8.77116	9.51693			8.61371
																												Bias correction factor	1.01471	1.01389	1.01389			1.00603
																												Smallest effect from pure SD	3.54416	3.56543	2.93556			3.2779
																												Lower conf. limit	2.68509	3.06196	#NUM!			1.94931
																												Upper conf. limit	4.2323	4.00611	#NUM!			4.20588
																												Smallest effect from observed SD	3.86696	3.78387	3.24153			3.56358
																												Lower conf. limit	3.03557	2.98782	2.55958			2.81388
																												Upper conf. limit	5.41427	5.23877	4.4879			4.93378
																												DF	17	18	18	0	0	41.4934
																												Stdized change in mean	-0.217449	-0.0584608	0.173822
																												Lower conf. limit	-0.47051	-0.258394	-0.0896575
																												Upper conf. limit	0.0356117	0.141473	0.437302
																												Stdized typical error	0.436411	0.355371	0.468321			0.392309
																												Lower conf. limit	0.342584	0.280608	0.369796			0.334888
																												Upper conf. limit	0.611035	0.492012	0.64839			0.48343
																												Pearson r	0.854457	0.899041	0.84681			0.869083
																												Lower conf. limit	0.689886	0.784121	0.68238
																												Upper conf. limit	0.93505	0.95435	0.929674
																												Bias correction factor	1.00945	1.00631	1.00925
																												Intraclass r	0.85547	0.899618	0.836908			0.861118
																												Lower conf. limit	0.698559	0.790248	0.671044			0.761373
																												Upper conf. limit	0.933781	0.953443	0.922995			0.929031
																												Effective no. of trials	1.94444	2	2			3.30519
																												F	12.5092	18.924	11.263			21.4934
																												Numerator DF	17	18	18			18
																												Denominator DF	17	18	18	0	0	41.4934
																												F lower	5.50606	8.53509	5.07983			11.5457
																												F upper	28.4195	41.9582	24.9723			44.2673
																												Fisher r	1.27244	1.46719	1.24477			1.32932
																												Fisher SE^-2	15	16	16
																												Pure variance	314.026	317.807	215.437			268.616
																												SE of pure variance	81.3348	50.7135	#NUM!			105.554
																												LCL	180.242	234.391	#NUM!			94.9956
																												UCL	447.81	401.223	#NUM!			442.237

## Sheet: LnRMSSD-RRstanding
	CONSECUTIVE PAIRWISE ANALYSIS OF TRIALS FOR RELIABILITY
	Hover cursor for citation:
	Hover cursor for updates:		2018	2015	2012	2010	2009
	This spreadsheet calculates reliability statistics for consecutive pairs of trials and for the means of these statistics when there are >2 trials.
	For trials spaced at equal intervals, these means are better estimates of test-retest reliability than the more usual ANOVA-based reliablity statistics.
	But see the 1-way and 2-way spreadsheets in this workbook for such analyses.
	The reliability statistics are calculated for raw data and after log transformation.
	See the instructions in dark red to help you decide between which is better for your data.
	The data shown here are what you would expect for countermovement-jump height (best of three jumps) of team-sport athletes in trials separated by only a day or two.
	I generated the data by putting appropriate means and SD into the 2-way spreadsheet.
	Delete and replace the numbers in blue. Stats you might want are in red. Don't change any cells with a colored background.
	Missing values must be blanks or the graphs will display incorrectly. (The X values will plot as consecutive integers.)
	Clear all the "delete" and #NUM! corresponding to missing values. Restore the formula (by copying an adjacent cell) if you restore a missing value or for new data.
	Check the graphs (especially of the change scores) for outliers and non-uniformity of scatter. The log-transformed variables may show less non-uniformity.
	For more than 20 subjects, COPY any number of rows after the first data row and INSERT in the same place without deselecting.
	Do NOT copy and insert the first data row.											Use analysis of RAW data in one or more of the following situations:										Use LOG transformation in one or more of the following situations:
	Double-click on any of the red mean or SD cells to check that you have done this operation properly.											the data can be zero or negative;										the data can only be positive and non-zero;
	Colored boxes should enclose all rows of your data.											the data were measured from an arbitrary reference value;										the between-subject SD or change-score SD is more than ~20% of the mean;
	For less than 20 subjects, delete or clear any unwanted or empty rows.											the magnitude of the error is expected to be similar for all subjects.										the magnitude of the percent or factor error is expected to be similar for all subjects.
	To remove a trial, clear its data, or set the corrresponding "Include which trials?" cell to 0 or blank.
	For more than 6 trials, copy and insert the entire column(s) for Trials 5 and/or 6 and their change scores for the RAW and the LOG data.											Missing values produce delete in the panel of change scores.										Missing values produce #NUM! in the panel of log-transformed data.							Missing values produce delete in the panel of change scores.
	And follow the instructions in the cells indicated by "Hover cursor for >6 trials". If such editing is too difficult for you, contact me.											Clear delete from these cells to stop them plotting as zeros.										Clear #NUM! from these cells to get complete analyses.							Clear delete from these cells to stop them plotting as zeros.
												Copy-paste or drag a corner to restore formulae to those cells if you enter new data.										Copy-paste or drag a corner to restore formulae to those cells if you enter new data.							Copy-paste or -drag to restore formulae to those cells if you enter new data.
		Choose smallest effect:	0.2
		Choose conf. limits (%):	90			Hover cursor for >6 trials:	Read	me				Hover cursor for >6 trials:	Read me	Read	me	Do not							Hover cursor for >6 trials:	Read me	Read	me	Do not			Hover cursor for >6 trials:	Read me	Read	me	Do not
		RAW Data									Change scores of raw data					modify	Any				100*LOG-Transformed Data						modify		Change scores of Log-transformed data					modify	Any
		Trial:	1	2	3	4	5	6	Mean		2-1	3-2	4-3	5-4	6-5	this col.	subject?				1	2	3	4	5	6	this col.		2-1	3-2	4-3	5-4	6-5	this col.	subject?
		ST_1	3.684	3.922	3.55	5.224					0.238	-0.372	1.674				1			ST_1	130.4	136.66	126.695	165.326					6.26026	-9.96541	38.6316				1
		ST_2	3.754	3.131	3.519	3.491					-0.623	0.388	-0.028				1			ST_2	132.282	114.135	125.818	125.019					-18.1469	11.6824	-0.798863				1
		ST_3	4.807	4.669	4.842	5.007					-0.138	0.173	0.165				1			ST_3	157.007	154.094	157.733	161.084					-2.91283	3.63829	3.35091				1
		ST_4	4.541	4.44	4.294	4.367					-0.101	-0.146	0.073				1			ST_4	151.315	149.065	145.722	147.408					-2.24929	-3.34357	1.68576				1
		ST_5	3.868	4.089	3.9	3.84					0.221	-0.189	-0.06				1			ST_5	135.274	140.83	136.098	134.547					5.55629	-4.73239	-1.55042				1
		ST_6	6.207	5.663	4.862	4.945					-0.544	-0.801	0.083				1			ST_6	182.568	173.395	158.145	159.838					-9.17239	-15.2504	1.69271				1
		ST_7	4.779	4.924	4.918	4.926					0.145	-0.006	0.008				1			ST_7	156.423	159.412	159.29	159.453					2.98899	-0.121926	0.162536				1
		ST_8	4.314	4.765	4.446	4.655					0.451	-0.319	0.209				1			ST_8	146.187	156.13	149.2	153.794					9.9432	-6.92927	4.59371				1
		ST_10	5.042	5.003	5.188	5.271					-0.039	0.185	0.083				1			ST_10	161.78	161.004	164.635	166.222					-0.77651	3.63105	1.58718				1
		ST_13	4.978	4.527	4.748	5.038					-0.451	0.221	0.29				1			ST_13	160.503	151.006	155.772	161.701					-9.49687	4.7664	5.92857				1
		ST_14	4.579	4.588	4.713	4.662					0.009	0.125	-0.051				1			ST_14	152.148	152.344	155.032	153.944					0.196357	2.68804	-1.08801				1
		ST_15		4.599	4.96	4.208						0.361	-0.752				1			ST_15		152.584	160.141	143.699						7.55669	-16.4418				1
		ST_16	3.958	3.737	3.905	4.169					-0.221	0.168	0.264				1			ST_16	137.574	131.828	136.226	142.768					-5.74557	4.39746	6.54184				1
		ST_19	4.603	5.224	5.233	5.258					0.621	0.009	0.025				1			ST_19	152.671	165.326	165.498	165.975					12.6555	0.172134	0.4766				1
		ST_21	5.606	4.491	4.363	4.57					-1.115	-0.128	0.207				1			ST_21	172.384	150.208	147.316	151.951					-22.1762	-2.89155	4.63533				1
		ST_22	3.755	3.683	3.516	3.924					-0.072	-0.167	0.408				1			ST_22	132.309	130.373	125.732	136.711					-1.93606	-4.64037	10.9788				1
		ST_28	4.82	4.689	4.087	4.862					-0.131	-0.602	0.775				1			ST_28	157.277	154.522	140.781	158.145					-2.75546	-13.7408	17.3639				1
		ST_30	4.551	4.722	4.809	4.711					0.171	0.087	-0.098				1			ST_30	151.535	155.223	157.049	154.99					3.68854	1.82567	-2.0589				1
		ST_31	3.994	3.908	4.22	4.569					-0.086	0.312	0.349				1			ST_31	138.479	136.303	143.984	151.929					-2.17675	7.68094	7.94592				1
		Mean	4.54667	4.46179	4.42489	4.61563			4.51179	Mean of change	-0.0925	-0.0368947	0.190737			Mean	19			Mean	150.451	148.655	147.94	152.342			149.839	Mean	-2.01421	-0.714556	4.40196				19
		SD	0.672002	0.599297	0.557792	0.505448			0.585515	SD of change	0.408073	0.321657	0.463644			0.401944				SD	14.3401	13.9942	13.0055	11.4548			13.23	SD	8.86931	7.28063	10.6156			9.02813
		Total no. of subjects	18	19	19	19	0	0	19	Total no. of subjects	18	19	19	0	0	19				N	18	19	19	19	0	0		N	18	19	19	0	0
		Include which trials?	1	1	1	1	0	0												Include which trials?	1	1	1	1	0	0
		DF	17	18	18	18	0	0	18											DF	17	18	18	18	0	0	Mean	Factor change in mean	0.980059	0.99288	1.045			Mean
																				Back-transformed mean	4.50194	4.42181	4.39033	4.5879			4.47448	SD of change as a factor	1.09275	1.07552	1.112			1.09448
																				SD as a ×/÷ factor	1.15419	1.15021	1.13889	1.12137			1.14145	Change in mean (%)	-1.99406	-0.712009	4.50028
	For your data, you may have to set max and min values of X and Y axes to appropriate values.																			SD as a CV (%)	15.4193	15.0207	13.8891	12.1366			14.1451	SD of change as CV (%)	9.27453	7.55222	11.1996			9.44822
									Measures of reliability via the RAW variable											Total no. of subjects	18	19	19	19	0	0	19	Total no. of subjects	18	19	19	0	0	19
									Raw	Trials	2-1	3-2	4-3	5-4	6-5	Mean											Measures of reliability via the LOG-TRANSFORMED variable
										Change in mean	-0.0925	-0.0368947	0.190737						Clear #NUM! and "delete" from the log-transformed cells to stop them plotting as zeros.								Factors	Trials	2-1	3-2	4-3	5-4	6-5	Mean
										Lower conf. limit	-0.259822	-0.164857	0.00628949						Restore the log-transformation formula to those cells if you enter new data.									Factor change in mean	0.980059	0.99288	1.045
										Upper conf. limit	0.0748219	0.0910672	0.375184															Lower conf. limit	0.945058	0.964535	1.00179
										Conf. limits as ±value	0.167322	0.127962	0.184447															Upper conf. limit	1.01636	1.02206	1.09008
										Typical error	0.288551	0.227446	0.327845			0.284217												Conf. limits as ×/÷factor	1.03704	1.02939	1.04314
										Lower conf. limit	0.226514	0.179596	0.258873			0.242617												Factor typical error	1.06472	1.05283	1.07795			1.06592
										Upper conf. limit	0.404011	0.314899	0.453902			0.350232												Lower conf. limit	1.05046	1.04149	1.06106			1.05601
										Conf. limits as approx. ×/÷factor	1.33552	1.32415	1.32415			1.20148												Upper conf. limit	1.09178	1.07388	1.10952			1.08184
										Bias correction factor	1.01471	1.01389	1.01389			1.00603												Conf. limits as approx. ×/÷factor	1.01948	1.01543	1.02258			1.01216
										Smallest effect from pure SD	0.113277	0.106473	0.0838623			0.102381												Bias correction factor	1.00092	1.00072	1.00104			1.00038
										Lower conf. limit	0.0645885	0.0638312	0.0358349			0.0548512												Smallest effect from pure SD	1.02572	1.02529	1.01956			1.02345
										Upper conf. limit	0.1466	0.136377	0.113056			0.133997												Lower conf. limit						1.01255
										Smallest effect from observed SD	0.12713	0.115783	0.106453			0.117103												Upper conf. limit						1.03077
										Lower conf. limit	0.100384	0.0914248	0.0840572			0.0924669												Smallest effect from observed SD	1.02873	1.02739	1.02481			1.02681
										Upper conf. limit	0.176012	0.160302	0.147384			0.162129												Lower conf. limit	1.02249	1.02156	1.01954			1.02111
										Degrees of freedom	17	18	18	0	0	41.4934												Upper conf. limit	1.04046	1.03811	1.03452			1.03731
									Standardized (when ICC>0)																			Degrees of freedom	17	18	18	0	0	41.4934
										Change in mean	-0.163317	-0.0693034	0.454881														Percents
										Lower conf. limit	-0.458739	-0.309668	0.0149996															Change in mean (%)	-1.99406	-0.712009	4.50028
										Upper conf. limit	0.132105	0.171062	0.894762															Lower conf. limit	-5.49419	-3.54653	0.179
										Conf. limits as ±value	0.295422	0.240365	0.439881															Upper conf. limit	1.6357	2.20581	9.00797
										Typical error	0.509463	0.427236	0.781866			0.485414												Conf. limits as approx. ±value	3.56495	2.87617	4.41449
										Lower conf. limit	0.39993	0.337354	0.617377			0.414366												Typical error as a CV (%)	6.47239	5.28301	7.79529			6.59203
										Upper conf. limit	0.713319	0.591508	1.08249			0.59816												Lower conf. limit	5.04639	4.14887	6.10636			5.6007
										Conf. limits as approx. ×/÷factor	1.33552	1.32415	1.32415			1.20148												Upper conf. limit	9.17811	7.38782	10.9518			8.18431
										Bias correction factor	1.01471	1.01389	1.01389			1.00603												Conf. limits as approx. ×/÷factor	1.34861	1.33442	1.33922			1.20884
									Correlations																			Bias correction factor	1.01518	1.01425	1.01442			1.00622
										Pearson correlation	0.812119	0.855273	0.635536			0.782353												Smallest effect from pure SD	2.57234	2.52935	1.95622			2.34464
										Lower conf. limit	0.609749	0.698444	0.326973															Lower conf. limit						1.25484
										Upper conf. limit	0.915083	0.933723	0.821646															Upper conf. limit						3.07745
										Bias correction factor	1.01186	1.00879	1.0191															Smallest effect from observed SD	2.87316	2.73861	2.48122			2.68132
										Intraclass correlation (ICC)	0.812276	0.860701	0.64446			0.784234												Lower conf. limit	2.24855	2.1563	1.95415			2.11131
										Lower conf. limit	0.61992	0.715284	0.351928			0.644432												Upper conf. limit	4.04581	3.81145	3.45155			3.73131
										Upper conf. limit	0.911458	0.934676	0.822302			0.886446											Standardized (when ICC>0)
										Effective no. of trials	1.94444	2	2			3.30519												Change in mean	-0.158611	-0.0572128	0.454436
										F	9.41355	13.3576	4.62524			13.0132												Lower conf. limit	-0.444984	-0.28912	0.0184625
										Numerator DF	18	18	18			18												Upper conf. limit	0.127763	0.174694	0.89041
										Denominator DF	17	18	18	0	0	41.4934												Conf. limits as ±value	0.286374	0.231907	0.435974
										F lower	4.17143	6.02455	2.08608			6.99033												Typical error	0.493859	0.412203	0.77492			0.482529
										F upper	21.0162	29.6164	10.2551			26.8017												Lower conf. limit	0.387681	0.325484	0.611892			0.411903
										Fisher r	1.13322	1.27547	0.750649			1.05141												Upper conf. limit	0.691471	0.570695	1.07288			0.594605
										Fisher SE^-2	15	16	16															Conf. limits as approx. ×/÷factor	1.33552	1.32415	1.32415			1.20148
										Pure variance	0.32079	0.283413	0.175822			0.262048												Bias correction factor	1.01471	1.01389	1.01389			1.00603
										SE of pure variance	0.131621	0.110376	0.0873747			0.113586											Correlations
										LCL	0.104292	0.101861	0.0321035			0.0752164												Pearson correlation	0.8184	0.864171	0.641722			0.790423
										UCL	0.537287	0.464965	0.319541			0.44888												Lower conf. limit	0.621383	0.715505	0.336271
																												Upper conf. limit	0.918078	0.937959	0.825011
																												Bias correction factor	1.01151	1.0083	1.01885
																												Intraclass correlation	0.821697	0.869157	0.64861			0.786894
																												Lower conf. limit	0.635108	0.731292	0.35816			0.648318
																												Upper conf. limit	0.917519	0.938789	0.824598			0.887962
																											Measures of reliability of log-transformed variable
																													2-1	3-2	4-3	5-4	6-5	Mean
																												Change in mean	-2.01421	-0.714556	4.40196
																												Lower conf. limit	-5.65089	-3.61095	0.17884
																												Upper conf. limit	1.62247	2.18184	8.62508
																												Typical error	6.27155	5.14819	7.50638			6.38386
																												Lower conf. limit	4.92319	4.06511	5.92718			5.44948
																												Upper conf. limit	8.78104	7.12766	10.3926			7.86662
																												Bias correction factor	1.01471	1.01389	1.01389			1.00603
																												Smallest effect from pure SD	2.53981	2.49789	1.93733			2.31758
																												Lower conf. limit	#NUM!	#NUM!	#NUM!			1.24703
																												Upper conf. limit	#NUM!	#NUM!	#NUM!			3.03104
																												Smallest effect from observed SD	2.83266	2.70178	2.45093			2.646
																												Lower conf. limit	2.22364	2.13338	1.93531			2.08933
																												Upper conf. limit	3.96611	3.74061	3.39332			3.66338
																												DF	17	18	18	0	0	41.4934
																												Stdized change in mean	-0.158611	-0.0572128	0.454436
																												Lower conf. limit	-0.444984	-0.28912	0.0184625
																												Upper conf. limit	0.127763	0.174694	0.89041
																												Stdized typical error	0.493859	0.412203	0.77492			0.482529
																												Lower conf. limit	0.387681	0.325484	0.611892			0.411903
																												Upper conf. limit	0.691471	0.570695	1.07288			0.594605
																												Pearson r	0.8184	0.864171	0.641722			0.790423
																												Lower conf. limit	0.621383	0.715505	0.336271
																												Upper conf. limit	0.918078	0.937959	0.825011
																												Bias correction factor	1.01151	1.0083	1.01885
																												Intraclass r	0.821697	0.869157	0.64861			0.786894
																												Lower conf. limit	0.635108	0.731292	0.35816			0.648318
																												Upper conf. limit	0.917519	0.938789	0.824598			0.887962
																												Effective no. of trials	1.94444	2	2			3.30519
																												F	9.96084	14.2854	4.69168			13.2044
																												Numerator DF	17	18	18			18
																												Denominator DF	17	18	18	0	0	41.4934
																												F lower	4.38438	6.44302	2.11604			7.09304
																												F upper	22.63	31.6736	10.4024			27.1955
																												Fisher r	1.15195	1.30959	0.761095			1.07256
																												Fisher SE^-2	15	16	16
																												Pure variance	161.266	155.986	93.8311			134.279
																												SE of pure variance	#NUM!	#NUM!	#NUM!			58.0002
																												LCL	#NUM!	#NUM!	#NUM!			38.8772
																												UCL	#NUM!	#NUM!	#NUM!			229.681
